# Supplementary material for: Advancing Source Tracking: Systematic Review and Source-Specific Genome Database Curation of Fecally Shed Prokaryotes
Source: Environ Sci Technol Lett. 2024 Aug 7;11(9):931–9. doi: 10.1021/acs.estlett.4c00233 (PMC11391576; doi:10.1021/acs.estlett.4c00233)
Supplement: Supplementary file 2 — ez4c00233_si_002.xlsx [file ez4c00233_si_002.xlsx]

## Sheet: Legend
SUPPORTING INFORMATION
Advancing source tracking: systematic review and source-specific genome database curation of fecally shed prokaryotes
Blake G. Lindner1, Rakin A. Choudhury2, Princess Pinamang2, Lilia Bingham1, Isabelle D’amico1, Janet K. Hatt1, Konstantinos T. Konstantinidis1,2, Katherine E. Graham1*
1 – School of Civil and Environmental Engineering, Georgia Institute of Technology
2 – School of Biological Sciences, Georgia Institute of Technology
* – Corresponding Author			katherine.graham@ce.gatech.edu
	Supplementary Tables
	S1	Summary of systematic literature review and genome collection
	S2	Accession information for all genomes
	S3	Geographic information for all genomes
	S4	Taxonomy and cross-reactivity information
	S5	Nonpareil outputs for fecal slurry metagneomes
	S6	Competitive mapping results for fecal slurry metagenomes

## Sheet: S1
Table S1: Results of the three database curation approaches used to construct prokaryotic genome databases organized by source association and confirmed fecal shedding. The "Bird" source category refers to avian species that are not gulls or chickens. The "Ruminant" source category refers to selected non-bovine ruminant or pseudoruminant species. Genomes found represent the number of genomes retu…
	1. Literature review results								2. Genbank query		3. Existing databases		4. Final databases
Source category	Search results	Unique titles	Passed title review	Passed abstract review	Passed full text review	Genomes found from:		Genomes accepted	Genomes found	Genomes accepted	Genomes found	Genomes accepted	Total genomes in each database
													(1+2+3)
						Genbank	Other
Bird	525	302	25	17	13	32	-	31	89	-	52	52	83
Cat	291	165	18	6	1	2	-	2	139	6	541	541	549
Chicken	554	316	39	16	8	894	-	818	191	3	2270	2270	3091
Cow	581	326	35	20	20	128	-	78	146	4	2	2	84
Dog	406	224	29	13	8	35	34	54	551	18	1533	1533	1605
Pig	1183	653	107	64	35	788	3	748	202	20	8795	8317	9085
Ruminant	489	269	26	15	12	769	2303	788	13	1	37	37	826
Seagull	30	19	4	2	-	-	-	-	-	-	-	-	-
Human*											4744	4744	4744
Wastewater**											5951	5951	5951
*
**

## Sheet: S2
SOURCE_GENOME	COLLECTION_METHOD	ACCESSION	COMPLETENESS	CONTAMINATION
bird_C._urophasianus_2_cecum__maxbin2_low_prob.004	Youngblut et al	NA	58.42	4.73
bird_C._urophasianus_2_cecum__maxbin2_low_prob.009	Youngblut et al	NA	97.77	0
bird_C._urophasianus_2_cecum__metabat2_low_PE.006	Youngblut et al	NA	99.55	0.4
bird_C._urophasianus_2_cecum__metabat2_low_PE.007	Youngblut et al	NA	83.08	6.66
bird_C._urophasianus_2_cecum__metabat2_low_PE.008	Youngblut et al	NA	96.14	0.15
bird_C._urophasianus_2_cecum__metabat2_low_PE.009	Youngblut et al	NA	85.6	6.91
bird_C._urophasianus_2_cecum__metabat2_low_PE.014	Youngblut et al	NA	100	0.42
bird_C._urophasianus_3_cecum__metabat2_low_PE.001	Youngblut et al	NA	69.93	0.05
bird_C._urophasianus_4_cecum__metabat2_high_PE.002	Youngblut et al	NA	77.25	4.04
bird_F141_Wood_Sandpiper__metabat2_low_PE.001	Youngblut et al	NA	100	0
bird_F144_Wood_Sandpiper__metabat2_low_PE.003	Youngblut et al	NA	98.43	0.11
bird_F241_Great_Cormorant__maxbin2_high_prob.006	Youngblut et al	NA	91.87	0.33
bird_F241_Great_Cormorant__maxbin2_low_prob.005	Youngblut et al	NA	98.17	0.3
bird_F241_Great_Cormorant__metabat2_high_PE.004	Youngblut et al	NA	91.75	0.03
bird_F241_Great_Cormorant__metabat2_high_PE.009	Youngblut et al	NA	98.2	0.02
bird_GCA_001675655.1	Systematic literature review	GCA_1675655.1	100	0
bird_GCA_001886335.1	Systematic literature review	GCA_1886335.1	100	0.16
bird_GCA_002127155.1	Systematic literature review	GCA_2127155.1	100	0
bird_GCA_002269665.1	Systematic literature review	GCA_2269665.1	100	0.11
bird_GCA_002901405.1	Systematic literature review	GCA_2901405.1	99.99	0.31
bird_GCA_002901425.1	Systematic literature review	GCA_2901425.1	100	0.06
bird_GCA_004154565.1	Systematic literature review	GCA_4154565.1	99.88	0.25
bird_GCA_004323825.1	Systematic literature review	GCA_4323825.1	83.81	19.28
bird_GCA_004323845.1	Systematic literature review	GCA_4323845.1	99.91	0.04
bird_GCA_005406205.1	Systematic literature review	GCA_5406205.1	99.97	0.03
bird_GCA_005406215.1	Systematic literature review	GCA_5406215.1	99.81	0.07
bird_GCA_005406225.1	Systematic literature review	GCA_5406225.1	99.92	0.11
bird_GCA_009870785.1	Systematic literature review	GCA_9870785.1	92.72	0.28
bird_GCA_014267955.1	Systematic literature review	GCA_14267955.1	100	0.11
bird_GCA_014267965.1	Systematic literature review	GCA_14267965.1	100	0.18
bird_GCA_014281135.1	Systematic literature review	GCA_14281135.1	100	0.02
bird_GCA_014305065.1	Systematic literature review	GCA_14305065.1	100	3.84
bird_GCA_014305075.1	Systematic literature review	GCA_14305075.1	100	0.11
bird_GCA_014305185.1	Systematic literature review	GCA_14305185.1	100	0.01
bird_GCA_025599765.1	Systematic literature review	GCA_25599765.1	100	1.73
bird_GCA_025599815.1	Systematic literature review	GCA_25599815.1	100	0.33
bird_GCA_025599835.1	Systematic literature review	GCA_25599835.1	100	0.51
bird_GCA_025599845.1	Systematic literature review	GCA_25599845.1	100	0.21
bird_GCA_025599875.1	Systematic literature review	GCA_25599875.1	100	0.33
bird_GCA_025599895.1	Systematic literature review	GCA_25599895.1	100	0.53
bird_GCA_025599905.1	Systematic literature review	GCA_25599905.1	100	0.85
bird_GCA_025599935.1	Systematic literature review	GCA_25599935.1	100	0.3
bird_GCA_025599955.1	Systematic literature review	GCA_25599955.1	100	0.34
bird_GCA_025599965.1	Systematic literature review	GCA_25599965.1	100	0.64
bird_GCA_025599995.1	Systematic literature review	GCA_25599995.1	100	0.54
bird_GCA_025600035.1	Systematic literature review	GCA_25600035.1	100	0.54
bird_Juvenile_1__metabat2_low_PE.001	Youngblut et al	NA	62.81	0.5
bird_Juvenile_2__maxbin2_high_prob.005	Youngblut et al	NA	64.23	2.41
bird_X103_Eurasian_Blackcap__maxbin2_high_prob.002	Youngblut et al	NA	100	4.66
bird_X103_Eurasian_Blackcap__maxbin2_low_prob.003	Youngblut et al	NA	89.71	0.08
bird_X103_Eurasian_Blackcap__metabat2_low_PE.003	Youngblut et al	NA	99.93	0.01
bird_X157_Grey_Heron__maxbin2_high_prob.005	Youngblut et al	NA	99.92	3.89
bird_X157_Grey_Heron__metabat2_low_PE.010	Youngblut et al	NA	96.02	0.91
bird_X172_European_Greenfinch__maxbin2_low_prob.001	Youngblut et al	NA	97.55	3.13
bird_X172_European_Greenfinch__maxbin2_low_prob.003	Youngblut et al	NA	97.43	2.63
bird_X172_European_Greenfinch__maxbin2_low_prob.005	Youngblut et al	NA	99.84	0.39
bird_X172_European_Greenfinch__metabat2_low_PE.006	Youngblut et al	NA	96.54	0.16
bird_X244_Common_House_Martin__maxbin2_low_prob.002	Youngblut et al	NA	91.69	0.5
bird_X244_Common_House_Martin__metabat2_high_PE.003	Youngblut et al	NA	81.86	2.78
bird_X244_Common_House_Martin__metabat2_high_PE.010	Youngblut et al	NA	82.54	0.12
bird_X244_Common_House_Martin__metabat2_low_PE.004	Youngblut et al	NA	52.33	0.24
bird_X244_Common_House_Martin__metabat2_low_PE.005	Youngblut et al	NA	52.58	1.13
bird_X257_Eurasian_Woodcock__maxbin2_low_prob.002	Youngblut et al	NA	91.24	0.42
bird_X263_White_Stork__maxbin2_low_prob.001	Youngblut et al	NA	100	1.29
bird_X263_White_Stork__metabat2_high_PE.001	Youngblut et al	NA	75.88	0.03
bird_X264_Eurasian_Magpie__metabat2_low_PE.002	Youngblut et al	NA	99.89	0.09
bird_X276_Barnacle_Goose__maxbin2_high_prob.005	Youngblut et al	NA	74.46	0.59
bird_X276_Barnacle_Goose__maxbin2_low_prob.002	Youngblut et al	NA	91.56	2.44
bird_X276_Barnacle_Goose__metabat2_high_PE.012	Youngblut et al	NA	84.84	0.67
bird_X276_Barnacle_Goose__metabat2_low_PE.010	Youngblut et al	NA	87.8	1.77
bird_X298_Horsfields_Bronze_Cuckoo__metabat2_low_PE.002	Youngblut et al	NA	54.7	0
bird_X33_Wild_Turkey__maxbin2_high_prob.002	Youngblut et al	NA	79.2	0.89
bird_X398_Eurasian_Reed_Warbler__metabat2_low_PE.002	Youngblut et al	NA	92.96	0
bird_X398_Eurasian_Reed_Warbler__metabat2_low_PE.003	Youngblut et al	NA	86.56	0.2
bird_X425_Emu__metabat2_low_PE.002	Youngblut et al	NA	92.1	0.13
bird_X426_Ural_Owl__maxbin2_high_prob.001	Youngblut et al	NA	83.57	6.93
bird_X426_Ural_Owl__maxbin2_high_prob.003	Youngblut et al	NA	92.02	0.02
bird_X427_Great_Spotted_Woodpecker__maxbin2_low_prob.001	Youngblut et al	NA	90.2	0.28
bird_X46_European_Nightjar__metabat2_low_PE.001	Youngblut et al	NA	98.81	0.38
bird_X72_Ural_Owl__metabat2_high_PE.004	Youngblut et al	NA	92.41	0.29
bird_X84_Common_Chiffchaff__metabat2_high_PE.001	Youngblut et al	NA	100	0.01
bird_X90_Water_Rail__maxbin2_high_prob.001	Youngblut et al	NA	98.56	0
bird_X90_Water_Rail__maxbin2_high_prob.002	Youngblut et al	NA	71.42	1.99
cat_GCA_022496335.1	Systematic literature review	GCA_22496335.1	100	0.34
cat_GCA_022496455.1	Systematic literature review	GCA_22496455.1	99.99	0.13
cat_GCA_030249965.1	Programmatic search	NA	99.98	0.4
cat_GCA_030249975.1	Programmatic search	NA	99.99	0.45
cat_GCA_030250005.1	Programmatic search	NA	99.99	0.52
cat_GCA_030250025.1	Programmatic search	NA	99.98	0.5
cat_GCA_030250045.1	Programmatic search	NA	100	0.29
cat_GCA_030250085.1	Programmatic search	NA	99.99	0.36
cat_SAMEA3387433__metabat2_high_PE.025	Youngblut et al	NA	79.94	0.78
cat_SAMEA3387433__metabat2_low_PE.004	Youngblut et al	NA	85.56	1.49
cat_SAMEA3387433__metabat2_low_PE.030	Youngblut et al	NA	84.49	0.56
cat_SAMEA3387434__maxbin2_low_prob.002	Youngblut et al	NA	86.47	0.66
cat_SAMEA3387434__maxbin2_low_prob.024	Youngblut et al	NA	94.27	4.24
cat_SAMEA3387434__metabat2_high_PE.005	Youngblut et al	NA	82.55	2.84
cat_SAMEA3387435__maxbin2_low_prob.019	Youngblut et al	NA	96.06	0.37
cat_SAMEA3387435__metabat2_high_PE.014	Youngblut et al	NA	91.03	1.2
cat_SAMEA3387435__metabat2_low_PE.008	Youngblut et al	NA	99.99	4.4
cat_SAMEA3387435__metabat2_low_PE.019	Youngblut et al	NA	88.38	0.86
cat_SAMEA3387435__metabat2_low_PE.024	Youngblut et al	NA	90.24	1.04
cat_SAMEA3387436__metabat2_high_PE.001	Youngblut et al	NA	93.54	0.77
cat_SAMEA3387436__metabat2_high_PE.023	Youngblut et al	NA	88.52	0.02
cat_SAMEA3387436__metabat2_high_PE.024	Youngblut et al	NA	83.5	0.59
cat_SAMEA3387436__metabat2_high_PE.025	Youngblut et al	NA	94.16	1.13
cat_SAMEA3387437__maxbin2_low_prob.022	Youngblut et al	NA	89.16	0.36
cat_SAMEA3387437__metabat2_high_PE.012	Youngblut et al	NA	81.74	0.74
cat_SAMEA3387437__metabat2_high_PE.024	Youngblut et al	NA	83.88	0.73
cat_SAMEA3387437__metabat2_low_PE.008	Youngblut et al	NA	90.4	0.12
cat_SAMEA3387437__metabat2_low_PE.027	Youngblut et al	NA	82.59	1.18
cat_SAMEA3387438__metabat2_high_PE.005	Youngblut et al	NA	98.6	2
cat_SAMEA3387438__metabat2_low_PE.018	Youngblut et al	NA	83.97	0.23
cat_SAMEA3387438__metabat2_low_PE.025	Youngblut et al	NA	63.32	0.87
cat_SAMEA3387439__maxbin2_low_prob.003	Youngblut et al	NA	99.57	0.43
cat_SAMEA3387439__maxbin2_low_prob.028	Youngblut et al	NA	98.74	0.62
cat_SAMEA3387439__metabat2_high_PE.008	Youngblut et al	NA	82.55	1.6
cat_SAMEA3387439__metabat2_high_PE.024	Youngblut et al	NA	79.35	2.19
cat_SAMEA3387439__metabat2_low_PE.005	Youngblut et al	NA	94.15	2.32
cat_SAMEA3387439__metabat2_low_PE.022	Youngblut et al	NA	64.64	1.53
cat_SAMEA3387440__maxbin2_low_prob.017	Youngblut et al	NA	87.57	5.22
cat_SAMEA3387440__metabat2_high_PE.003	Youngblut et al	NA	46.42	1.91
cat_SAMEA3387441__metabat2_high_PE.020	Youngblut et al	NA	88.02	0.52
cat_SAMEA3387441__metabat2_low_PE.001	Youngblut et al	NA	85.63	0.54
cat_SAMEA3387442__maxbin2_low_prob.007	Youngblut et al	NA	97.79	0.89
cat_SAMEA3387442__metabat2_low_PE.009	Youngblut et al	NA	96.29	0.58
cat_SAMEA3387442__metabat2_low_PE.018	Youngblut et al	NA	81.44	3.32
cat_SAMEA3387442__metabat2_low_PE.026	Youngblut et al	NA	77.15	2.69
cat_SAMEA3387443__metabat2_high_PE.014	Youngblut et al	NA	99.78	0.64
cat_SAMEA3387443__metabat2_high_PE.015	Youngblut et al	NA	88	2.36
cat_SAMEA3387443__metabat2_low_PE.004	Youngblut et al	NA	83.05	0.67
cat_SAMEA3387444__maxbin2_low_prob.014	Youngblut et al	NA	89.05	0.38
cat_SAMEA3387444__metabat2_high_PE.013	Youngblut et al	NA	97.77	0.65
cat_SAMEA3387444__metabat2_high_PE.019	Youngblut et al	NA	84.37	0.19
cat_SAMEA3387444__metabat2_high_PE.024	Youngblut et al	NA	82.76	3.73
cat_SAMEA3387444__metabat2_low_PE.011	Youngblut et al	NA	98.78	0.03
cat_SAMEA3387444__metabat2_low_PE.023	Youngblut et al	NA	75.85	0.58
cat_SAMEA3387445__metabat2_high_PE.004	Youngblut et al	NA	81.03	0.29
cat_SAMEA3387445__metabat2_high_PE.012	Youngblut et al	NA	85.07	1.1
cat_SAMEA3387445__metabat2_low_PE.011	Youngblut et al	NA	86.49	1.66
cat_SAMEA3387446__metabat2_high_PE.020	Youngblut et al	NA	81.97	0.38
cat_SAMEA3387446__metabat2_high_PE.025	Youngblut et al	NA	72.88	1.71
cat_SAMEA3387446__metabat2_low_PE.001	Youngblut et al	NA	93.54	0.72
cat_SAMEA3387446__metabat2_low_PE.006	Youngblut et al	NA	83.73	1.59
cat_SAMEA3387447__metabat2_high_PE.013	Youngblut et al	NA	56.04	0.18
cat_SAMEA3387447__metabat2_high_PE.019	Youngblut et al	NA	82.07	2.46
cat_SAMEA3387447__metabat2_low_PE.013	Youngblut et al	NA	85.04	0.58
cat_SAMEA3387447__metabat2_low_PE.023	Youngblut et al	NA	100	0.16
cat_SAMEA3387447__metabat2_low_PE.029	Youngblut et al	NA	90.77	0.02
cat_SAMEA3387447__metabat2_low_PE.033	Youngblut et al	NA	68.43	0.81
cat_SAMEA3387448__maxbin2_high_prob.010	Youngblut et al	NA	50.73	1.92
cat_SAMEA3387448__metabat2_high_PE.032	Youngblut et al	NA	97.71	1.22
cat_SAMEA3387448__metabat2_low_PE.026	Youngblut et al	NA	96.78	0.75
cat_SAMEA3387448__metabat2_low_PE.027	Youngblut et al	NA	98.81	2.11
cat_SAMEA3387449__metabat2_high_PE.016	Youngblut et al	NA	87.01	3.34
cat_SAMEA3387449__metabat2_low_PE.011	Youngblut et al	NA	93.86	0.66
cat_SAMEA3387449__metabat2_low_PE.023	Youngblut et al	NA	57.12	1.35
cat_SAMEA3387450__maxbin2_low_prob.007	Youngblut et al	NA	70.2	5.12
cat_SAMEA3387450__maxbin2_low_prob.013	Youngblut et al	NA	99.97	0.18
cat_SAMEA3387450__metabat2_high_PE.006	Youngblut et al	NA	99.63	0.16
cat_SAMEA3387450__metabat2_low_PE.003	Youngblut et al	NA	99.82	0.69
cat_SAMEA3387450__metabat2_low_PE.009	Youngblut et al	NA	89.6	0.46
cat_SAMEA3387450__metabat2_low_PE.019	Youngblut et al	NA	83.31	2.15
cat_SAMEA3387451__maxbin2_low_prob.026	Youngblut et al	NA	99.94	0.03
cat_SAMEA3387451__metabat2_high_PE.002	Youngblut et al	NA	82.36	2.1
cat_SAMEA3387451__metabat2_high_PE.030	Youngblut et al	NA	88.02	0.48
cat_SAMEA3387451__metabat2_high_PE.037	Youngblut et al	NA	91.73	1.87
cat_SAMEA3387451__metabat2_low_PE.008	Youngblut et al	NA	86.7	0.65
cat_SAMEA3387451__metabat2_low_PE.027	Youngblut et al	NA	88.18	0.75
cat_SAMEA3387451__metabat2_low_PE.031	Youngblut et al	NA	97.55	0.15
cat_SAMEA3387452__metabat2_high_PE.006	Youngblut et al	NA	70.03	0.49
cat_SAMEA3387452__metabat2_high_PE.017	Youngblut et al	NA	95.65	1.21
cat_SAMEA3387452__metabat2_high_PE.020	Youngblut et al	NA	79.99	2.01
cat_SAMEA3387452__metabat2_high_PE.025	Youngblut et al	NA	78.5	3.51
cat_SAMEA3387452__metabat2_low_PE.025	Youngblut et al	NA	90.77	0.01
cat_SAMEA3387453__metabat2_high_PE.014	Youngblut et al	NA	91.95	3.04
cat_SAMEA3387454__metabat2_high_PE.014	Youngblut et al	NA	88.96	1.34
cat_SAMEA3387455__maxbin2_high_prob.001	Youngblut et al	NA	88.82	0.03
cat_SAMEA3387455__metabat2_high_PE.002	Youngblut et al	NA	83.08	0.4
cat_SAMEA3387455__metabat2_low_PE.004	Youngblut et al	NA	99.93	1.51
cat_SAMEA3387456__metabat2_high_PE.005	Youngblut et al	NA	78.54	3.14
cat_SAMEA3387456__metabat2_high_PE.017	Youngblut et al	NA	88.9	0.38
cat_SAMEA3387456__metabat2_low_PE.003	Youngblut et al	NA	82.54	3.49
cat_SAMEA3387456__metabat2_low_PE.004	Youngblut et al	NA	79.13	0.3
cat_SAMEA3387457__maxbin2_low_prob.016	Youngblut et al	NA	94.24	2.96
cat_SAMEA3387457__maxbin2_low_prob.023	Youngblut et al	NA	83.8	1.89
cat_SAMEA3387457__metabat2_high_PE.024	Youngblut et al	NA	86.9	0.07
cat_SAMEA3387459__maxbin2_high_prob.004	Youngblut et al	NA	99.9	0.48
cat_SAMEA3387459__metabat2_high_PE.008	Youngblut et al	NA	92.57	0.29
cat_SAMEA3387459__metabat2_high_PE.026	Youngblut et al	NA	83.64	2.61
cat_SAMEA3387459__metabat2_low_PE.006	Youngblut et al	NA	97.71	0.02
cat_SAMEA3387459__metabat2_low_PE.021	Youngblut et al	NA	96.44	1.1
cat_SAMEA3387461__metabat2_high_PE.008	Youngblut et al	NA	67.35	2.62
cat_SAMEA3387461__metabat2_low_PE.007	Youngblut et al	NA	75.98	0.14
cat_SAMEA3387461__metabat2_low_PE.017	Youngblut et al	NA	81.55	2.1
cat_SAMEA3387461__metabat2_low_PE.018	Youngblut et al	NA	86.25	0.65
cat_SAMEA3387462__maxbin2_low_prob.012	Youngblut et al	NA	99.86	0.02
cat_SAMEA3387462__metabat2_high_PE.002	Youngblut et al	NA	85.3	2.4
cat_SAMEA3387462__metabat2_high_PE.009	Youngblut et al	NA	99.22	0.74
cat_SAMEA3387462__metabat2_high_PE.030	Youngblut et al	NA	75.13	0.58
cat_SAMEA3387462__metabat2_low_PE.011	Youngblut et al	NA	83.84	0.6
cat_SAMEA3387462__metabat2_low_PE.016	Youngblut et al	NA	95.44	0.81
cat_SAMEA3387462__metabat2_low_PE.017	Youngblut et al	NA	78.89	0.88
cat_SAMEA3387462__metabat2_low_PE.020	Youngblut et al	NA	91.66	2.25
cat_SAMEA3387463__maxbin2_low_prob.031	Youngblut et al	NA	91.61	0.03
cat_SAMEA3387463__metabat2_high_PE.016	Youngblut et al	NA	90.07	2.49
cat_SAMEA3387463__metabat2_low_PE.018	Youngblut et al	NA	87.32	0.04
cat_SAMEA3387463__metabat2_low_PE.024	Youngblut et al	NA	78.37	1.12
cat_SAMEA3387463__metabat2_low_PE.025	Youngblut et al	NA	91.92	0.7
cat_SAMEA3387463__metabat2_low_PE.032	Youngblut et al	NA	81.88	1.88
cat_SAMEA3387464__metabat2_high_PE.001	Youngblut et al	NA	82.32	1.14
cat_SAMEA3387464__metabat2_high_PE.002	Youngblut et al	NA	73.59	1.99
cat_SAMEA3387464__metabat2_high_PE.014	Youngblut et al	NA	94.02	0
cat_SAMEA3387464__metabat2_high_PE.017	Youngblut et al	NA	96.25	0.15
cat_SAMEA3387464__metabat2_high_PE.027	Youngblut et al	NA	94.24	0.38
cat_SAMEA3387464__metabat2_high_PE.038	Youngblut et al	NA	61.14	1.3
cat_SAMEA3387464__metabat2_high_PE.043	Youngblut et al	NA	89.74	1.17
cat_SAMEA3387464__metabat2_high_PE.048	Youngblut et al	NA	93.29	0.05
cat_SAMEA3387464__metabat2_low_PE.019	Youngblut et al	NA	70.36	0.72
cat_SAMEA3387464__metabat2_low_PE.022	Youngblut et al	NA	90.9	0.65
cat_SAMEA3387464__metabat2_low_PE.026	Youngblut et al	NA	99.68	0.24
cat_SAMEA3387464__metabat2_low_PE.029	Youngblut et al	NA	87.74	0.85
cat_SAMEA3387464__metabat2_low_PE.034	Youngblut et al	NA	99.91	0.03
cat_SAMEA3387465__maxbin2_high_prob.007	Youngblut et al	NA	81.61	1.02
cat_SAMEA3387465__maxbin2_high_prob.018	Youngblut et al	NA	98.6	0.02
cat_SAMEA3387465__metabat2_high_PE.008	Youngblut et al	NA	57.23	2.41
cat_SAMEA3387465__metabat2_high_PE.013	Youngblut et al	NA	79.61	0.39
cat_SAMEA3387465__metabat2_high_PE.027	Youngblut et al	NA	90.97	0.31
cat_SAMEA3387465__metabat2_low_PE.027	Youngblut et al	NA	97.31	0.99
cat_SAMEA3387466__metabat2_high_PE.003	Youngblut et al	NA	94.69	0.48
cat_SAMEA3387466__metabat2_high_PE.018	Youngblut et al	NA	97.77	0.32
cat_SAMEA3387466__metabat2_high_PE.019	Youngblut et al	NA	84.23	0.89
cat_SAMEA3387466__metabat2_high_PE.022	Youngblut et al	NA	83.57	3.34
cat_SAMEA3387466__metabat2_low_PE.002	Youngblut et al	NA	93.01	1.4
cat_SAMEA3387467__maxbin2_low_prob.010	Youngblut et al	NA	99.77	0.97
cat_SAMEA3387467__metabat2_high_PE.017	Youngblut et al	NA	88.86	1.17
cat_SAMEA3387467__metabat2_low_PE.019	Youngblut et al	NA	68.76	0.26
cat_SAMEA3387467__metabat2_low_PE.020	Youngblut et al	NA	98.61	0.21
cat_SAMEA3387467__metabat2_low_PE.029	Youngblut et al	NA	98.73	0.37
cat_SAMEA3387467__metabat2_low_PE.031	Youngblut et al	NA	99.91	2.73
cat_SAMEA3387467__metabat2_low_PE.034	Youngblut et al	NA	65.8	1.72
cat_SAMEA3387468__maxbin2_high_prob.003	Youngblut et al	NA	92.56	1.68
cat_SAMEA3387468__metabat2_high_PE.008	Youngblut et al	NA	89.57	0.48
cat_SAMEA3387468__metabat2_high_PE.012	Youngblut et al	NA	95.73	1.18
cat_SAMEA3387468__metabat2_high_PE.017	Youngblut et al	NA	81.12	0.05
cat_SAMEA3387468__metabat2_high_PE.033	Youngblut et al	NA	98.59	0.46
cat_SAMEA3387468__metabat2_high_PE.046	Youngblut et al	NA	100	0
cat_SAMEA3387468__metabat2_low_PE.028	Youngblut et al	NA	82.41	2.86
cat_SAMEA3387468__metabat2_low_PE.030	Youngblut et al	NA	86	1.57
cat_SAMEA3387468__metabat2_low_PE.032	Youngblut et al	NA	99.87	0.1
cat_SAMEA3387468__metabat2_low_PE.040	Youngblut et al	NA	99.9	0.13
cat_SAMEA3387468__metabat2_low_PE.042	Youngblut et al	NA	95.88	0.69
cat_SAMEA3387468__metabat2_low_PE.045	Youngblut et al	NA	71.9	0
cat_SAMEA3387469__metabat2_high_PE.003	Youngblut et al	NA	88.32	1.58
cat_SAMEA3387469__metabat2_high_PE.023	Youngblut et al	NA	98.99	0.41
cat_SAMEA3387469__metabat2_high_PE.036	Youngblut et al	NA	89.23	2.17
cat_SAMEA3387469__metabat2_high_PE.046	Youngblut et al	NA	99.66	1.28
cat_SAMEA3387469__metabat2_high_PE.050	Youngblut et al	NA	88.28	2.83
cat_SAMEA3387469__metabat2_low_PE.004	Youngblut et al	NA	99.33	3.72
cat_SAMEA3387469__metabat2_low_PE.008	Youngblut et al	NA	86.93	1.97
cat_SAMEA3387469__metabat2_low_PE.027	Youngblut et al	NA	99.16	0.07
cat_SAMEA3387469__metabat2_low_PE.048	Youngblut et al	NA	83.75	1.09
cat_SAMEA3387470__maxbin2_low_prob.002	Youngblut et al	NA	83.13	0.64
cat_SAMEA3387470__metabat2_high_PE.002	Youngblut et al	NA	76.68	0.54
cat_SAMEA3387470__metabat2_low_PE.012	Youngblut et al	NA	97.39	0.33
cat_SAMEA3387470__metabat2_low_PE.018	Youngblut et al	NA	97.11	0.58
cat_SAMEA3387471__maxbin2_low_prob.004	Youngblut et al	NA	100	0.04
cat_SAMEA3387471__maxbin2_low_prob.018	Youngblut et al	NA	76.55	3.37
cat_SAMEA3387471__maxbin2_low_prob.020	Youngblut et al	NA	98.34	1.46
cat_SAMEA3387471__maxbin2_low_prob.024	Youngblut et al	NA	90.05	1.05
cat_SAMEA3387471__metabat2_low_PE.014	Youngblut et al	NA	79.09	1.95
cat_SAMEA3387471__metabat2_low_PE.020	Youngblut et al	NA	99.72	0.87
cat_SAMEA3387471__metabat2_low_PE.022	Youngblut et al	NA	99.52	1.29
cat_SAMEA3387471__metabat2_low_PE.028	Youngblut et al	NA	78.64	2.97
cat_SAMEA3387472__maxbin2_low_prob.001	Youngblut et al	NA	89.63	1.37
cat_SAMEA3387472__maxbin2_low_prob.025	Youngblut et al	NA	97.93	0.16
cat_SAMEA3387472__metabat2_high_PE.003	Youngblut et al	NA	92.39	1.83
cat_SAMEA3387472__metabat2_high_PE.014	Youngblut et al	NA	84.65	0.64
cat_SAMEA3387472__metabat2_high_PE.029	Youngblut et al	NA	87.25	0.18
cat_SAMEA3387472__metabat2_high_PE.036	Youngblut et al	NA	83.61	1.52
cat_SAMEA3387472__metabat2_high_PE.041	Youngblut et al	NA	98.18	0.58
cat_SAMEA3387472__metabat2_low_PE.016	Youngblut et al	NA	68.55	0.17
cat_SAMEA3387472__metabat2_low_PE.031	Youngblut et al	NA	67	1.59
cat_SAMEA3387473__metabat2_high_PE.001	Youngblut et al	NA	88.73	4.17
cat_SAMEA3387473__metabat2_high_PE.016	Youngblut et al	NA	78.41	1.95
cat_SAMEA3387473__metabat2_high_PE.020	Youngblut et al	NA	86.35	1.84
cat_SAMEA3387473__metabat2_low_PE.002	Youngblut et al	NA	94.61	0.16
cat_SAMEA3387473__metabat2_low_PE.005	Youngblut et al	NA	93.26	1.76
cat_SAMEA3387473__metabat2_low_PE.014	Youngblut et al	NA	89.32	0.44
cat_SAMEA3387474__metabat2_high_PE.014	Youngblut et al	NA	98.77	0.39
cat_SAMEA3387474__metabat2_high_PE.026	Youngblut et al	NA	86.91	0.68
cat_SAMEA3387474__metabat2_high_PE.033	Youngblut et al	NA	81.72	1.6
cat_SAMEA3387474__metabat2_high_PE.044	Youngblut et al	NA	99.47	2.1
cat_SAMEA3387474__metabat2_low_PE.013	Youngblut et al	NA	92.78	2.44
cat_SAMEA3387474__metabat2_low_PE.017	Youngblut et al	NA	99.97	0.3
cat_SAMEA3387474__metabat2_low_PE.038	Youngblut et al	NA	81.82	0.53
cat_SAMEA3387475__maxbin2_low_prob.025	Youngblut et al	NA	89.2	2.21
cat_SAMEA3387475__maxbin2_low_prob.038	Youngblut et al	NA	86.01	1.32
cat_SAMEA3387475__metabat2_high_PE.003	Youngblut et al	NA	95.41	0.98
cat_SAMEA3387475__metabat2_high_PE.006	Youngblut et al	NA	99.22	0.34
cat_SAMEA3387475__metabat2_high_PE.008	Youngblut et al	NA	99.79	0.14
cat_SAMEA3387475__metabat2_high_PE.013	Youngblut et al	NA	82.35	2.19
cat_SAMEA3387475__metabat2_high_PE.014	Youngblut et al	NA	94.19	0.45
cat_SAMEA3387475__metabat2_high_PE.017	Youngblut et al	NA	85.89	1.97
cat_SAMEA3387475__metabat2_high_PE.029	Youngblut et al	NA	86.17	0.67
cat_SAMEA3387475__metabat2_high_PE.039	Youngblut et al	NA	85.31	0.93
cat_SAMEA3387475__metabat2_low_PE.012	Youngblut et al	NA	76.36	2.69
cat_SAMEA3387475__metabat2_low_PE.014	Youngblut et al	NA	83.6	3.38
cat_SAMEA3387475__metabat2_low_PE.037	Youngblut et al	NA	91.57	1.26
cat_SAMEA3387475__metabat2_low_PE.040	Youngblut et al	NA	81.25	2.68
cat_SAMEA3387475__metabat2_low_PE.041	Youngblut et al	NA	80.25	1.89
cat_SAMEA3387476__metabat2_high_PE.011	Youngblut et al	NA	95.76	0.26
cat_SAMEA3387476__metabat2_high_PE.017	Youngblut et al	NA	80.85	1.43
cat_SAMEA3387476__metabat2_high_PE.024	Youngblut et al	NA	85.84	2.6
cat_SAMEA3387476__metabat2_high_PE.026	Youngblut et al	NA	85.38	2.83
cat_SAMEA3387476__metabat2_low_PE.010	Youngblut et al	NA	76.29	0.47
cat_SAMEA3387476__metabat2_low_PE.022	Youngblut et al	NA	98.9	0.41
cat_SAMEA3387476__metabat2_low_PE.028	Youngblut et al	NA	99.51	0
cat_SAMEA3387476__metabat2_low_PE.029	Youngblut et al	NA	100	0.51
cat_SAMEA3387477__maxbin2_low_prob.006	Youngblut et al	NA	71.63	2.86
cat_SAMEA3387477__maxbin2_low_prob.013	Youngblut et al	NA	81.48	1.11
cat_SAMEA3387477__metabat2_high_PE.023	Youngblut et al	NA	86.93	2.05
cat_SAMEA3387477__metabat2_high_PE.028	Youngblut et al	NA	86.5	3.55
cat_SAMEA3387477__metabat2_high_PE.038	Youngblut et al	NA	85.88	0.91
cat_SAMEA3387477__metabat2_low_PE.009	Youngblut et al	NA	83.82	0.27
cat_SAMEA3387477__metabat2_low_PE.023	Youngblut et al	NA	99.06	0.01
cat_SAMEA3387477__metabat2_low_PE.042	Youngblut et al	NA	75.06	1.78
cat_SAMEA3387478__maxbin2_low_prob.025	Youngblut et al	NA	95.91	0.37
cat_SAMEA3387478__metabat2_high_PE.013	Youngblut et al	NA	86.17	0.89
cat_SAMEA3387478__metabat2_high_PE.024	Youngblut et al	NA	94.14	0.42
cat_SAMEA3387478__metabat2_high_PE.028	Youngblut et al	NA	80.26	4.3
cat_SAMEA3387478__metabat2_high_PE.029	Youngblut et al	NA	70.68	1.61
cat_SAMEA3387478__metabat2_high_PE.032	Youngblut et al	NA	85.83	2.28
cat_SAMEA3387478__metabat2_high_PE.043	Youngblut et al	NA	99.99	0.33
cat_SAMEA3387478__metabat2_low_PE.021	Youngblut et al	NA	86.4	0.52
cat_SAMEA3387478__metabat2_low_PE.027	Youngblut et al	NA	92.94	0.74
cat_SAMEA3387478__metabat2_low_PE.045	Youngblut et al	NA	91.67	0.68
cat_SAMEA3387479__maxbin2_low_prob.011	Youngblut et al	NA	69.18	3.23
cat_SAMEA3387479__metabat2_high_PE.005	Youngblut et al	NA	98.5	1.33
cat_SAMEA3387479__metabat2_high_PE.006	Youngblut et al	NA	80.22	0.41
cat_SAMEA3387479__metabat2_high_PE.023	Youngblut et al	NA	98.97	0
cat_SAMEA3387479__metabat2_low_PE.008	Youngblut et al	NA	92.41	0.08
cat_SAMEA3387479__metabat2_low_PE.010	Youngblut et al	NA	90.5	0.06
cat_SAMEA3387479__metabat2_low_PE.012	Youngblut et al	NA	97.99	0.37
cat_SAMEA3387479__metabat2_low_PE.014	Youngblut et al	NA	85.41	0.09
cat_SAMEA3387480__maxbin2_low_prob.004	Youngblut et al	NA	81.81	2.71
cat_SAMEA3387480__metabat2_high_PE.006	Youngblut et al	NA	83.46	0.16
cat_SAMEA3387480__metabat2_high_PE.026	Youngblut et al	NA	98.91	1.63
cat_SAMEA3387480__metabat2_high_PE.029	Youngblut et al	NA	82.87	1.83
cat_SAMEA3387480__metabat2_low_PE.012	Youngblut et al	NA	82.47	1.69
cat_SAMEA3387480__metabat2_low_PE.014	Youngblut et al	NA	88.41	0.7
cat_SAMEA3387481__maxbin2_low_prob.005	Youngblut et al	NA	83.59	2.86
cat_SAMEA3387481__metabat2_high_PE.007	Youngblut et al	NA	89.96	2.2
cat_SAMEA3387481__metabat2_high_PE.024	Youngblut et al	NA	73.66	1.09
cat_SAMEA3387481__metabat2_low_PE.022	Youngblut et al	NA	78.52	1.52
cat_SAMEA3387481__metabat2_low_PE.026	Youngblut et al	NA	62.1	0.56
cat_SAMEA3387481__metabat2_low_PE.029	Youngblut et al	NA	80.68	1.75
cat_SAMEA3387481__metabat2_low_PE.031	Youngblut et al	NA	89.27	0.72
cat_SAMEA3387482__maxbin2_low_prob.020	Youngblut et al	NA	89.12	0.56
cat_SAMEA3387482__metabat2_high_PE.012	Youngblut et al	NA	80.89	2.27
cat_SAMEA3387482__metabat2_high_PE.019	Youngblut et al	NA	81.92	1.68
cat_SAMEA3387482__metabat2_high_PE.030	Youngblut et al	NA	98.97	1.34
cat_SAMEA3387482__metabat2_high_PE.035	Youngblut et al	NA	76.96	0.53
cat_SAMEA3387482__metabat2_low_PE.020	Youngblut et al	NA	81.78	0.9
cat_SAMEA3387482__metabat2_low_PE.021	Youngblut et al	NA	84.04	2.19
cat_SAMEA3387482__metabat2_low_PE.030	Youngblut et al	NA	95.43	1.22
cat_SAMEA3387483__maxbin2_low_prob.021	Youngblut et al	NA	84.29	2.37
cat_SAMEA3387483__maxbin2_low_prob.027	Youngblut et al	NA	90.47	0.04
cat_SAMEA3387483__metabat2_high_PE.007	Youngblut et al	NA	89.96	0.64
cat_SAMEA3387483__metabat2_high_PE.014	Youngblut et al	NA	96.72	0.77
cat_SAMEA3387484__maxbin2_low_prob.020	Youngblut et al	NA	65.53	2.49
cat_SAMEA3387484__metabat2_high_PE.006	Youngblut et al	NA	86.66	0.43
cat_SAMEA3387484__metabat2_high_PE.009	Youngblut et al	NA	85.3	1.26
cat_SAMEA3387484__metabat2_high_PE.030	Youngblut et al	NA	83.79	2.55
cat_SAMEA3387484__metabat2_low_PE.008	Youngblut et al	NA	98.6	2.26
cat_SAMEA3387485__metabat2_high_PE.002	Youngblut et al	NA	95.73	0.02
cat_SAMEA3387485__metabat2_high_PE.006	Youngblut et al	NA	80.34	0.71
cat_SAMEA3387485__metabat2_high_PE.008	Youngblut et al	NA	99.18	0
cat_SAMEA3387485__metabat2_high_PE.020	Youngblut et al	NA	97	0.17
cat_SAMEA3387485__metabat2_high_PE.030	Youngblut et al	NA	98.54	0.94
cat_SAMEA3387485__metabat2_high_PE.032	Youngblut et al	NA	87.82	2.84
cat_SAMEA3387485__metabat2_high_PE.042	Youngblut et al	NA	94.4	2.8
cat_SAMEA3387485__metabat2_low_PE.001	Youngblut et al	NA	84.98	3.11
cat_SAMEA3387485__metabat2_low_PE.020	Youngblut et al	NA	85.29	0.23
cat_SAMEA3387485__metabat2_low_PE.037	Youngblut et al	NA	52.73	1.37
cat_SAMEA3387487__maxbin2_high_prob.028	Youngblut et al	NA	62.63	2.84
cat_SAMEA3387487__maxbin2_low_prob.002	Youngblut et al	NA	87.24	1.51
cat_SAMEA3387487__maxbin2_low_prob.020	Youngblut et al	NA	77.41	1.55
cat_SAMEA3387487__metabat2_high_PE.013	Youngblut et al	NA	71.31	0.28
cat_SAMEA3387487__metabat2_high_PE.022	Youngblut et al	NA	85.48	2.91
cat_SAMEA3387487__metabat2_high_PE.025	Youngblut et al	NA	89.95	0.3
cat_SAMEA3387487__metabat2_high_PE.041	Youngblut et al	NA	98.03	0.13
cat_SAMEA3387487__metabat2_low_PE.032	Youngblut et al	NA	81.99	3.87
cat_SAMEA3387488__maxbin2_high_prob.003	Youngblut et al	NA	93.03	1.4
cat_SAMEA3387488__maxbin2_high_prob.020	Youngblut et al	NA	98.51	0.02
cat_SAMEA3387488__metabat2_low_PE.023	Youngblut et al	NA	84.73	0.54
cat_SAMEA3387488__metabat2_low_PE.025	Youngblut et al	NA	79.74	2.66
cat_SAMEA3387488__metabat2_low_PE.027	Youngblut et al	NA	100	0.09
cat_SAMEA3387489__maxbin2_low_prob.009	Youngblut et al	NA	81.26	1.3
cat_SAMEA3387489__metabat2_high_PE.015	Youngblut et al	NA	69.89	1.39
cat_SAMEA3387489__metabat2_high_PE.025	Youngblut et al	NA	80.75	2.35
cat_SAMEA3387489__metabat2_high_PE.033	Youngblut et al	NA	96.43	0.55
cat_SAMEA3387489__metabat2_low_PE.007	Youngblut et al	NA	97.87	0.31
cat_SAMEA3387489__metabat2_low_PE.017	Youngblut et al	NA	70.6	1.29
cat_SAMEA3387489__metabat2_low_PE.029	Youngblut et al	NA	81.6	1.61
cat_SAMEA3387490__maxbin2_low_prob.017	Youngblut et al	NA	56.79	4.62
cat_SAMEA3387490__metabat2_high_PE.004	Youngblut et al	NA	94.91	1.19
cat_SAMEA3387490__metabat2_high_PE.011	Youngblut et al	NA	97.86	0.03
cat_SAMEA3387490__metabat2_high_PE.026	Youngblut et al	NA	81.37	0.87
cat_SAMEA3387491__maxbin2_low_prob.003	Youngblut et al	NA	71.43	2.41
cat_SAMEA3387491__metabat2_high_PE.008	Youngblut et al	NA	78.81	1.27
cat_SAMEA3387491__metabat2_high_PE.016	Youngblut et al	NA	81.2	2.58
cat_SAMEA3387491__metabat2_high_PE.028	Youngblut et al	NA	93.86	0.71
cat_SAMEA3387491__metabat2_high_PE.030	Youngblut et al	NA	90.52	3.56
cat_SAMEA3387491__metabat2_low_PE.009	Youngblut et al	NA	94.64	2.61
cat_SAMEA3387491__metabat2_low_PE.011	Youngblut et al	NA	96.3	0.95
cat_SAMEA3387491__metabat2_low_PE.013	Youngblut et al	NA	87.77	0.47
cat_SAMEA3387491__metabat2_low_PE.015	Youngblut et al	NA	64.38	0.63
cat_SAMEA3387491__metabat2_low_PE.027	Youngblut et al	NA	94.89	0.03
cat_SAMEA3387492__metabat2_high_PE.001	Youngblut et al	NA	77.11	2.39
cat_SAMEA3387492__metabat2_high_PE.009	Youngblut et al	NA	88.61	0.32
cat_SAMEA3387492__metabat2_low_PE.007	Youngblut et al	NA	92.66	1.88
cat_SAMEA3387493__maxbin2_low_prob.016	Youngblut et al	NA	80.73	0.19
cat_SAMEA3387493__metabat2_high_PE.009	Youngblut et al	NA	84.76	0.64
cat_SAMEA3387493__metabat2_low_PE.004	Youngblut et al	NA	88.44	1.76
cat_SAMEA3387493__metabat2_low_PE.017	Youngblut et al	NA	95.92	0.42
cat_SAMEA3387493__metabat2_low_PE.018	Youngblut et al	NA	90.88	0.31
cat_SAMEA3387493__metabat2_low_PE.027	Youngblut et al	NA	79.2	2.33
cat_SAMEA3387494__maxbin2_low_prob.001	Youngblut et al	NA	86.3	4.06
cat_SAMEA3387494__maxbin2_low_prob.017	Youngblut et al	NA	89.07	2.92
cat_SAMEA3387494__maxbin2_low_prob.020	Youngblut et al	NA	67.71	4.61
cat_SAMEA3387494__maxbin2_low_prob.024	Youngblut et al	NA	85.45	1.09
cat_SAMEA3387494__metabat2_high_PE.005	Youngblut et al	NA	99.23	0.3
cat_SAMEA3387494__metabat2_high_PE.015	Youngblut et al	NA	89.34	0.28
cat_SAMEA3387494__metabat2_high_PE.022	Youngblut et al	NA	66.81	0.32
cat_SAMEA3387494__metabat2_high_PE.044	Youngblut et al	NA	99.51	0.14
cat_SAMEA3387494__metabat2_high_PE.049	Youngblut et al	NA	60.22	1.23
cat_SAMEA3387494__metabat2_low_PE.002	Youngblut et al	NA	99.07	1.85
cat_SAMEA3387494__metabat2_low_PE.020	Youngblut et al	NA	89.36	0.74
cat_SAMEA3387494__metabat2_low_PE.040	Youngblut et al	NA	93.49	1.95
cat_SAMEA3387494__metabat2_low_PE.042	Youngblut et al	NA	97.25	0.27
cat_SAMEA3387494__metabat2_low_PE.043	Youngblut et al	NA	94.36	1.52
cat_SAMEA3387495__metabat2_high_PE.011	Youngblut et al	NA	99.13	0
cat_SAMEA3387495__metabat2_high_PE.019	Youngblut et al	NA	82.82	2.32
cat_SAMEA3387495__metabat2_high_PE.036	Youngblut et al	NA	94.47	0.4
cat_SAMEA3387495__metabat2_high_PE.037	Youngblut et al	NA	89.75	0.08
cat_SAMEA3387495__metabat2_low_PE.015	Youngblut et al	NA	96.62	0.07
cat_SAMEA3387495__metabat2_low_PE.017	Youngblut et al	NA	62.87	1.27
cat_SAMEA3387495__metabat2_low_PE.036	Youngblut et al	NA	95.81	0.31
cat_SAMEA3387496__maxbin2_low_prob.002	Youngblut et al	NA	91.03	2.03
cat_SAMEA3387496__maxbin2_low_prob.030	Youngblut et al	NA	92.9	0.99
cat_SAMEA3387496__metabat2_high_PE.007	Youngblut et al	NA	96.98	0
cat_SAMEA3387496__metabat2_high_PE.009	Youngblut et al	NA	69.98	2.96
cat_SAMEA3387496__metabat2_high_PE.013	Youngblut et al	NA	87.96	0.34
cat_SAMEA3387496__metabat2_high_PE.014	Youngblut et al	NA	98.41	0.92
cat_SAMEA3387496__metabat2_high_PE.016	Youngblut et al	NA	94.99	0.48
cat_SAMEA3387496__metabat2_high_PE.020	Youngblut et al	NA	59.79	0.85
cat_SAMEA3387496__metabat2_high_PE.028	Youngblut et al	NA	99.5	0.39
cat_SAMEA3387496__metabat2_high_PE.035	Youngblut et al	NA	58.1	0.3
cat_SAMEA3387496__metabat2_low_PE.018	Youngblut et al	NA	93.49	0.24
cat_SAMEA3387496__metabat2_low_PE.021	Youngblut et al	NA	96.43	0.8
cat_SAMEA3387496__metabat2_low_PE.042	Youngblut et al	NA	85.33	2.86
cat_SAMEA3387497__metabat2_high_PE.018	Youngblut et al	NA	60.06	0.12
cat_SAMEA3387497__metabat2_low_PE.007	Youngblut et al	NA	82.53	0.53
cat_SAMEA3387497__metabat2_low_PE.011	Youngblut et al	NA	82.15	1.41
cat_SAMEA3387497__metabat2_low_PE.013	Youngblut et al	NA	82.47	1.04
cat_SAMEA3387497__metabat2_low_PE.016	Youngblut et al	NA	97.99	0.02
cat_SAMEA3387498__metabat2_high_PE.001	Youngblut et al	NA	56.34	0.69
cat_SAMEA3387498__metabat2_high_PE.018	Youngblut et al	NA	82.16	2.76
cat_SAMEA3387498__metabat2_low_PE.003	Youngblut et al	NA	91.62	1.06
cat_SAMEA3387498__metabat2_low_PE.006	Youngblut et al	NA	93.64	0.94
cat_SAMEA3387498__metabat2_low_PE.007	Youngblut et al	NA	87.67	1.12
cat_SAMEA3387498__metabat2_low_PE.012	Youngblut et al	NA	96.67	0.02
cat_SAMEA3387499__maxbin2_low_prob.004	Youngblut et al	NA	48.6	0.24
cat_SAMEA3387499__metabat2_high_PE.010	Youngblut et al	NA	81.85	0.77
cat_SAMEA3387499__metabat2_high_PE.019	Youngblut et al	NA	86.59	0.99
cat_SAMEA3387499__metabat2_high_PE.022	Youngblut et al	NA	95.23	0.32
cat_SAMEA3387499__metabat2_low_PE.015	Youngblut et al	NA	89.66	1.52
cat_SAMEA3387499__metabat2_low_PE.016	Youngblut et al	NA	88.86	1
cat_SAMEA3387499__metabat2_low_PE.020	Youngblut et al	NA	92.39	0.73
cat_SAMEA3387500__maxbin2_high_prob.004	Youngblut et al	NA	99.31	0
cat_SAMEA3387500__metabat2_high_PE.001	Youngblut et al	NA	95.1	0.2
cat_SAMEA3387500__metabat2_high_PE.009	Youngblut et al	NA	86.45	0
cat_SAMEA3387500__metabat2_high_PE.010	Youngblut et al	NA	91.71	1.1
cat_SAMEA3387500__metabat2_high_PE.015	Youngblut et al	NA	98.79	0.01
cat_SAMEA3387500__metabat2_high_PE.017	Youngblut et al	NA	97.35	0.84
cat_SAMEA3387500__metabat2_high_PE.023	Youngblut et al	NA	74.6	1.4
cat_SAMEA3387500__metabat2_low_PE.011	Youngblut et al	NA	97.7	0.92
cat_SAMEA3387500__metabat2_low_PE.037	Youngblut et al	NA	82.66	0.54
cat_SAMEA3387502__maxbin2_low_prob.012	Youngblut et al	NA	74.1	1.24
cat_SAMEA3387502__maxbin2_low_prob.020	Youngblut et al	NA	89.17	1.44
cat_SAMEA3387502__metabat2_high_PE.010	Youngblut et al	NA	87.06	1.99
cat_SAMEA3387502__metabat2_low_PE.007	Youngblut et al	NA	87.67	1.34
cat_SAMEA3387502__metabat2_low_PE.013	Youngblut et al	NA	74.53	1.85
cat_SAMEA3387502__metabat2_low_PE.022	Youngblut et al	NA	85.48	0.74
cat_SAMEA3387502__metabat2_low_PE.037	Youngblut et al	NA	88.54	0.53
cat_SAMEA3387503__maxbin2_low_prob.004	Youngblut et al	NA	80.71	1.19
cat_SAMEA3387503__maxbin2_low_prob.007	Youngblut et al	NA	90.66	1.07
cat_SAMEA3387503__maxbin2_low_prob.017	Youngblut et al	NA	84.92	3.36
cat_SAMEA3387503__maxbin2_low_prob.021	Youngblut et al	NA	52.38	1.38
cat_SAMEA3387503__metabat2_high_PE.024	Youngblut et al	NA	97.4	2.91
cat_SAMEA3387503__metabat2_high_PE.039	Youngblut et al	NA	97.88	0.72
cat_SAMEA3387503__metabat2_low_PE.012	Youngblut et al	NA	98.59	0.84
cat_SAMEA3387503__metabat2_low_PE.021	Youngblut et al	NA	49.36	1.09
cat_SAMEA3387503__metabat2_low_PE.039	Youngblut et al	NA	73.19	1.96
cat_SAMEA3387504__maxbin2_low_prob.030	Youngblut et al	NA	88.6	1.8
cat_SAMEA3387504__metabat2_high_PE.012	Youngblut et al	NA	82.41	2.45
cat_SAMEA3387504__metabat2_high_PE.029	Youngblut et al	NA	84.64	3.32
cat_SAMEA3387504__metabat2_high_PE.031	Youngblut et al	NA	99.7	0.22
cat_SAMEA3387504__metabat2_low_PE.002	Youngblut et al	NA	87.85	2.15
cat_SAMEA3387504__metabat2_low_PE.022	Youngblut et al	NA	90.24	0.08
cat_SAMEA3387504__metabat2_low_PE.024	Youngblut et al	NA	93.25	1.89
cat_SAMEA3387504__metabat2_low_PE.030	Youngblut et al	NA	84.96	2.99
cat_SAMEA3387504__metabat2_low_PE.031	Youngblut et al	NA	79.84	1
cat_SAMEA3387505__maxbin2_low_prob.025	Youngblut et al	NA	99.67	1.22
cat_SAMEA3387505__metabat2_high_PE.020	Youngblut et al	NA	86.89	2.83
cat_SAMEA3387505__metabat2_high_PE.021	Youngblut et al	NA	83.05	1.19
cat_SAMEA3387505__metabat2_high_PE.030	Youngblut et al	NA	83.36	0.16
cat_SAMEA3387505__metabat2_high_PE.042	Youngblut et al	NA	85.92	2.9
cat_SAMEA3387505__metabat2_low_PE.010	Youngblut et al	NA	95.02	0.54
cat_SAMEA3387505__metabat2_low_PE.018	Youngblut et al	NA	86.84	1.33
cat_SAMEA3387505__metabat2_low_PE.019	Youngblut et al	NA	99.47	0.54
cat_SAMEA3387505__metabat2_low_PE.020	Youngblut et al	NA	70.29	2.74
cat_SAMEA3387506__maxbin2_low_prob.026	Youngblut et al	NA	71.82	2.25
cat_SAMEA3387506__metabat2_high_PE.015	Youngblut et al	NA	87.54	0.55
cat_SAMEA3387506__metabat2_high_PE.036	Youngblut et al	NA	93.8	0.48
cat_SAMEA3387506__metabat2_high_PE.037	Youngblut et al	NA	76.96	1.79
cat_SAMEA3387506__metabat2_low_PE.002	Youngblut et al	NA	97.32	0.04
cat_SAMEA3387506__metabat2_low_PE.012	Youngblut et al	NA	95.49	0.99
cat_SAMEA3387507__metabat2_high_PE.034	Youngblut et al	NA	97.54	0.33
cat_SAMEA3387507__metabat2_high_PE.035	Youngblut et al	NA	97.99	0.46
cat_SAMEA3387507__metabat2_low_PE.024	Youngblut et al	NA	81.34	1.1
cat_SAMEA3387507__metabat2_low_PE.028	Youngblut et al	NA	88.27	1.6
cat_SAMEA3387507__metabat2_low_PE.030	Youngblut et al	NA	80.81	2.19
cat_SAMEA3387508__maxbin2_high_prob.006	Youngblut et al	NA	98.17	0.08
cat_SAMEA3387508__maxbin2_high_prob.017	Youngblut et al	NA	91.56	0.49
cat_SAMEA3387508__maxbin2_high_prob.020	Youngblut et al	NA	76.46	3.7
cat_SAMEA3387508__metabat2_high_PE.018	Youngblut et al	NA	97.38	0.26
cat_SAMEA3387508__metabat2_high_PE.024	Youngblut et al	NA	83.27	2.2
cat_SAMEA3387508__metabat2_low_PE.010	Youngblut et al	NA	80.89	0.63
cat_SAMEA3387509__maxbin2_high_prob.012	Youngblut et al	NA	89.99	1.92
cat_SAMEA3387509__maxbin2_low_prob.005	Youngblut et al	NA	86.98	3.34
cat_SAMEA3387509__maxbin2_low_prob.018	Youngblut et al	NA	89.03	1.5
cat_SAMEA3387509__maxbin2_low_prob.032	Youngblut et al	NA	90.72	0.15
cat_SAMEA3387509__metabat2_high_PE.008	Youngblut et al	NA	91.69	0.79
cat_SAMEA3387509__metabat2_high_PE.013	Youngblut et al	NA	95.48	0.73
cat_SAMEA3387509__metabat2_high_PE.020	Youngblut et al	NA	92.77	0.53
cat_SAMEA3387509__metabat2_high_PE.027	Youngblut et al	NA	85.44	0.75
cat_SAMEA3387509__metabat2_low_PE.032	Youngblut et al	NA	87.16	2.6
cat_SAMEA3387509__metabat2_low_PE.046	Youngblut et al	NA	51.43	0.56
cat_SAMEA3387510__metabat2_high_PE.001	Youngblut et al	NA	88.17	2.66
cat_SAMEA3387510__metabat2_high_PE.006	Youngblut et al	NA	62.27	2.05
cat_SAMEA3387510__metabat2_high_PE.009	Youngblut et al	NA	97.42	0.81
cat_SAMEA3387510__metabat2_high_PE.010	Youngblut et al	NA	90.68	0.97
cat_SAMEA3387510__metabat2_high_PE.027	Youngblut et al	NA	82.53	2.65
cat_SAMEA3387510__metabat2_low_PE.006	Youngblut et al	NA	85.36	3.23
cat_SAMEA3387510__metabat2_low_PE.015	Youngblut et al	NA	94.83	0.68
cat_SAMEA3387510__metabat2_low_PE.022	Youngblut et al	NA	65.67	0.07
cat_SAMEA3387511__metabat2_high_PE.018	Youngblut et al	NA	94.77	0.44
cat_SAMEA3387511__metabat2_high_PE.024	Youngblut et al	NA	86.12	1.61
cat_SAMEA3387511__metabat2_high_PE.030	Youngblut et al	NA	85.02	0.34
cat_SAMEA3387511__metabat2_high_PE.032	Youngblut et al	NA	97.02	0.04
cat_SAMEA3387511__metabat2_low_PE.003	Youngblut et al	NA	84.27	1.9
cat_SAMEA3387511__metabat2_low_PE.011	Youngblut et al	NA	97.94	0.28
cat_SAMEA3387511__metabat2_low_PE.012	Youngblut et al	NA	84.63	2.42
cat_SAMEA3387511__metabat2_low_PE.022	Youngblut et al	NA	89.38	0.42
cat_SAMEA3387512__maxbin2_low_prob.006	Youngblut et al	NA	99.72	0.03
cat_SAMEA3387512__maxbin2_low_prob.008	Youngblut et al	NA	86.22	0.95
cat_SAMEA3387512__maxbin2_low_prob.023	Youngblut et al	NA	92.99	0.07
cat_SAMEA3387512__maxbin2_low_prob.028	Youngblut et al	NA	99.62	0.32
cat_SAMEA3387512__metabat2_high_PE.001	Youngblut et al	NA	82.42	1.3
cat_SAMEA3387512__metabat2_high_PE.005	Youngblut et al	NA	63.4	0.75
cat_SAMEA3387512__metabat2_high_PE.013	Youngblut et al	NA	99.48	0.29
cat_SAMEA3387512__metabat2_high_PE.036	Youngblut et al	NA	85.37	0.43
cat_SAMEA3387512__metabat2_high_PE.037	Youngblut et al	NA	87.25	0.54
cat_SAMEA3387512__metabat2_low_PE.001	Youngblut et al	NA	83.45	1.78
cat_SAMEA3387512__metabat2_low_PE.021	Youngblut et al	NA	87.03	1.98
cat_SAMEA3387512__metabat2_low_PE.024	Youngblut et al	NA	72.71	3.13
cat_SAMEA3387512__metabat2_low_PE.029	Youngblut et al	NA	100	0.58
cat_SAMEA3387513__metabat2_high_PE.010	Youngblut et al	NA	76.25	2.11
cat_SAMEA3387513__metabat2_high_PE.011	Youngblut et al	NA	84.24	0.83
cat_SAMEA3387513__metabat2_low_PE.003	Youngblut et al	NA	76.49	0.82
cat_SAMEA3387513__metabat2_low_PE.005	Youngblut et al	NA	76.36	2.34
cat_SAMEA3387513__metabat2_low_PE.016	Youngblut et al	NA	94.12	0.73
cat_SAMEA3387513__metabat2_low_PE.024	Youngblut et al	NA	84.02	0.26
cat_SAMEA3387514__maxbin2_low_prob.007	Youngblut et al	NA	71.94	1.58
cat_SAMEA3387514__metabat2_low_PE.017	Youngblut et al	NA	48.72	1.28
cat_SAMEA3387514__metabat2_low_PE.021	Youngblut et al	NA	99.32	0.74
cat_SAMEA3387515__maxbin2_low_prob.009	Youngblut et al	NA	86.12	2.29
cat_SAMEA3387515__metabat2_high_PE.011	Youngblut et al	NA	100	2.28
cat_SAMEA3387515__metabat2_high_PE.016	Youngblut et al	NA	97.44	0.84
cat_SAMEA3387515__metabat2_high_PE.018	Youngblut et al	NA	86.49	2.14
cat_SAMEA3387515__metabat2_high_PE.022	Youngblut et al	NA	44.1	0.08
cat_SAMEA3387515__metabat2_high_PE.026	Youngblut et al	NA	87.11	0.48
cat_SAMEA3387515__metabat2_high_PE.027	Youngblut et al	NA	82.27	0.06
cat_SAMEA3387515__metabat2_high_PE.028	Youngblut et al	NA	58.23	2.2
cat_SAMEA3387515__metabat2_high_PE.029	Youngblut et al	NA	74.1	1.36
cat_SAMEA3387515__metabat2_high_PE.030	Youngblut et al	NA	100	0.76
cat_SAMEA3387515__metabat2_low_PE.006	Youngblut et al	NA	84.55	1.19
cat_SAMEA3387515__metabat2_low_PE.020	Youngblut et al	NA	93.36	1.44
cat_SAMEA3387516__maxbin2_low_prob.003	Youngblut et al	NA	94.63	0.39
cat_SAMEA3387516__maxbin2_low_prob.007	Youngblut et al	NA	87.27	3.07
cat_SAMEA3387516__metabat2_high_PE.024	Youngblut et al	NA	83.81	1.39
cat_SAMEA3387516__metabat2_high_PE.033	Youngblut et al	NA	84.76	1.62
cat_SAMEA3387516__metabat2_high_PE.036	Youngblut et al	NA	90.28	0.74
cat_SAMEA3387516__metabat2_low_PE.010	Youngblut et al	NA	81.06	0.83
cat_SAMEA3387516__metabat2_low_PE.012	Youngblut et al	NA	99.65	0.08
cat_SAMEA3387516__metabat2_low_PE.013	Youngblut et al	NA	84.18	0.92
cat_SAMEA3387517__metabat2_high_PE.023	Youngblut et al	NA	57.05	0.67
cat_SAMEA3387517__metabat2_low_PE.011	Youngblut et al	NA	92	0.09
cat_SAMEA3387517__metabat2_low_PE.013	Youngblut et al	NA	97.01	0.59
cat_SAMEA3387518__maxbin2_low_prob.012	Youngblut et al	NA	59.77	1.72
cat_SAMEA3387518__metabat2_high_PE.027	Youngblut et al	NA	82.71	0.39
cat_SAMEA3387518__metabat2_high_PE.039	Youngblut et al	NA	84.56	1.5
cat_SAMEA3387518__metabat2_low_PE.007	Youngblut et al	NA	96.59	0.36
cat_SAMEA3387518__metabat2_low_PE.018	Youngblut et al	NA	87.97	2.6
cat_SAMEA3387518__metabat2_low_PE.026	Youngblut et al	NA	75.71	0.38
cat_SAMEA3387518__metabat2_low_PE.029	Youngblut et al	NA	67.1	1.23
cat_SAMEA3387518__metabat2_low_PE.036	Youngblut et al	NA	99.4	1.24
cat_SAMEA3387519__maxbin2_low_prob.010	Youngblut et al	NA	92.87	0.41
cat_SAMEA3387519__metabat2_high_PE.013	Youngblut et al	NA	68.06	1.28
cat_SAMEA3387519__metabat2_high_PE.023	Youngblut et al	NA	99.74	1.17
cat_SAMEA3387519__metabat2_low_PE.011	Youngblut et al	NA	95.3	0.36
cat_SAMEA3387519__metabat2_low_PE.014	Youngblut et al	NA	86.72	1.66
cat_SAMEA3387519__metabat2_low_PE.019	Youngblut et al	NA	88.3	2.09
cat_SAMEA3387519__metabat2_low_PE.021	Youngblut et al	NA	99.82	0.14
cat_SAMEA3443758__metabat2_high_PE.015	Youngblut et al	NA	88.26	2.54
cat_SAMEA3443758__metabat2_high_PE.025	Youngblut et al	NA	83.55	0.81
cat_SAMEA3443758__metabat2_high_PE.029	Youngblut et al	NA	90.33	0.9
cat_SAMEA3443758__metabat2_low_PE.010	Youngblut et al	NA	87.95	1.92
cat_X196_Domestic_Cat__maxbin2_low_prob.004	Youngblut et al	NA	50.31	0.21
cat_X196_Domestic_Cat__metabat2_low_PE.005	Youngblut et al	NA	100	0.5
chicken_CBJMC01400__maxbin2_high_prob.019	Youngblut et al	NA	99.98	2.48
chicken_CBJMC01400__metabat2_high_PE.029	Youngblut et al	NA	97.01	10.13
chicken_CBJMC01400__metabat2_low_PE.018	Youngblut et al	NA	88.76	0.01
chicken_CBJMC01400__metabat2_low_PE.023	Youngblut et al	NA	65.27	0.9
chicken_CBJMC01400__metabat2_low_PE.024	Youngblut et al	NA	82.43	3.12
chicken_CBJMC01400__metabat2_low_PE.035	Youngblut et al	NA	97.5	1.13
chicken_CBJMC01400__metabat2_low_PE.039	Youngblut et al	NA	92.9	1.12
chicken_CBJMC01400__metabat2_low_PE.040	Youngblut et al	NA	90.03	1.53
chicken_CBJMC01400__metabat2_low_PE.044	Youngblut et al	NA	82.35	1.97
chicken_CBJMI02800__maxbin2_low_prob.014	Youngblut et al	NA	90.87	3.87
chicken_CBJMI02800__metabat2_low_PE.003	Youngblut et al	NA	99.98	0.83
chicken_CBJMI02800__metabat2_low_PE.005	Youngblut et al	NA	99.93	0.11
chicken_CHCFC05602__maxbin2_low_prob.016	Youngblut et al	NA	80.43	1.53
chicken_CHCFC05602__metabat2_high_PE.007	Youngblut et al	NA	46.23	0.44
chicken_CHCFC05602__metabat2_high_PE.016	Youngblut et al	NA	100	0.01
chicken_CHCFC05602__metabat2_high_PE.021	Youngblut et al	NA	95.69	0.72
chicken_CHCFC05602__metabat2_high_PE.026	Youngblut et al	NA	63.7	0.86
chicken_CHCFC05602__metabat2_high_PE.035	Youngblut et al	NA	94.77	4.22
chicken_CHCFC05602__metabat2_low_PE.010	Youngblut et al	NA	59.05	0.36
chicken_CHCFC05602__metabat2_low_PE.018	Youngblut et al	NA	88.13	1.62
chicken_CHCFC05602__metabat2_low_PE.021	Youngblut et al	NA	93.45	0.67
chicken_CHCFC05602__metabat2_low_PE.028	Youngblut et al	NA	77.31	0.45
chicken_CHCFC05602__metabat2_low_PE.036	Youngblut et al	NA	92.08	0.14
chicken_CHCFC05602__metabat2_low_PE.041	Youngblut et al	NA	88.64	2
chicken_CHCFD05601__metabat2_high_PE.005	Youngblut et al	NA	89.42	0.1
chicken_CHCFD05601__metabat2_high_PE.006	Youngblut et al	NA	83.25	0.42
chicken_CHCFD05601__metabat2_high_PE.008	Youngblut et al	NA	83.68	2.21
chicken_CHCFJ05603__maxbin2_low_prob.012	Youngblut et al	NA	73.87	3.51
chicken_CHCFJ05603__maxbin2_low_prob.017	Youngblut et al	NA	47.97	0.35
chicken_CHCFJ05603__metabat2_low_PE.005	Youngblut et al	NA	89.23	0.65
chicken_CHCFJ05603__metabat2_low_PE.028	Youngblut et al	NA	76.38	0.07
chicken_CHCFR05602__maxbin2_high_prob.029	Youngblut et al	NA	81.49	3.97
chicken_CHCFR05602__maxbin2_high_prob.033	Youngblut et al	NA	99.41	0.19
chicken_CHCFR05602__maxbin2_low_prob.011	Youngblut et al	NA	86.09	0.48
chicken_CHCFR05602__maxbin2_low_prob.027	Youngblut et al	NA	91.17	2.53
chicken_CHCFR05602__maxbin2_low_prob.040	Youngblut et al	NA	87.97	5.47
chicken_CHCFR05602__metabat2_high_PE.010	Youngblut et al	NA	96.67	2.1
chicken_CHCFR05602__metabat2_low_PE.004	Youngblut et al	NA	79.39	0.55
chicken_CHCFR05602__metabat2_low_PE.005	Youngblut et al	NA	99.49	0.59
chicken_CHCFR05602__metabat2_low_PE.008	Youngblut et al	NA	84.78	3.13
chicken_CHCFR05602__metabat2_low_PE.017	Youngblut et al	NA	86.15	0.32
chicken_CHCFR05602__metabat2_low_PE.021	Youngblut et al	NA	96.1	0.49
chicken_CHCFR05602__metabat2_low_PE.022	Youngblut et al	NA	85.63	0.01
chicken_CHCFR05602__metabat2_low_PE.035	Youngblut et al	NA	81.34	0.31
chicken_CHCFR05602__metabat2_low_PE.046	Youngblut et al	NA	90.89	0.01
chicken_CHCFR05602__metabat2_low_PE.052	Youngblut et al	NA	81.55	0.22
chicken_DGYFD06202__maxbin2_low_prob.009	Youngblut et al	NA	94.61	1.98
chicken_DGYFD06202__metabat2_high_PE.003	Youngblut et al	NA	63.9	3.77
chicken_DGYFD06202__metabat2_high_PE.009	Youngblut et al	NA	93.74	3.79
chicken_DGYFD06202__metabat2_high_PE.016	Youngblut et al	NA	72.8	2.25
chicken_DGYFD06202__metabat2_low_PE.009	Youngblut et al	NA	90.4	1.27
chicken_DGYFD06202__metabat2_low_PE.013	Youngblut et al	NA	81.82	2.68
chicken_DGYFI06202__maxbin2_low_prob.001	Youngblut et al	NA	94.03	0.36
chicken_DGYFI06202__maxbin2_low_prob.003	Youngblut et al	NA	90.53	1.68
chicken_DGYFI06202__maxbin2_low_prob.022	Youngblut et al	NA	71.96	0.43
chicken_DGYFI06202__maxbin2_low_prob.034	Youngblut et al	NA	82.07	1.94
chicken_DGYFI06202__maxbin2_low_prob.039	Youngblut et al	NA	70.7	4.02
chicken_DGYFI06202__maxbin2_low_prob.041	Youngblut et al	NA	89.23	0.84
chicken_DGYFI06202__metabat2_high_PE.012	Youngblut et al	NA	65.32	0.13
chicken_DGYFI06202__metabat2_high_PE.015	Youngblut et al	NA	87.89	0.47
chicken_DGYFI06202__metabat2_high_PE.027	Youngblut et al	NA	77.12	4.27
chicken_DGYFI06202__metabat2_high_PE.029	Youngblut et al	NA	99.24	0.25
chicken_DGYFI06202__metabat2_high_PE.032	Youngblut et al	NA	84.44	0.02
chicken_DGYFI06202__metabat2_high_PE.036	Youngblut et al	NA	99.84	0.73
chicken_DGYFI06202__metabat2_low_PE.001	Youngblut et al	NA	78.78	0.58
chicken_DGYFI06202__metabat2_low_PE.018	Youngblut et al	NA	92.61	1.55
chicken_DGYFI06202__metabat2_low_PE.022	Youngblut et al	NA	54.55	0.68
chicken_DGYFI06202__metabat2_low_PE.023	Youngblut et al	NA	54.53	1
chicken_DGYFI06202__metabat2_low_PE.038	Youngblut et al	NA	85.3	2.3
chicken_DGYFI06203__maxbin2_high_prob.002	Youngblut et al	NA	86.96	1.39
chicken_DGYFI06203__maxbin2_high_prob.026	Youngblut et al	NA	65.54	0.55
chicken_DGYFI06203__maxbin2_high_prob.029	Youngblut et al	NA	98.5	0
chicken_DGYFI06203__maxbin2_high_prob.033	Youngblut et al	NA	89.43	0.45
chicken_DGYFI06203__metabat2_high_PE.009	Youngblut et al	NA	67.1	2.14
chicken_DGYFI06203__metabat2_high_PE.014	Youngblut et al	NA	88.53	0.41
chicken_DGYFI06203__metabat2_high_PE.020	Youngblut et al	NA	77.65	2.73
chicken_DGYFI06203__metabat2_high_PE.036	Youngblut et al	NA	88.61	1.95
chicken_DGYFI06203__metabat2_high_PE.041	Youngblut et al	NA	90.59	3.64
chicken_DGYFI06203__metabat2_high_PE.050	Youngblut et al	NA	78.87	1.18
chicken_DGYFI06203__metabat2_low_PE.013	Youngblut et al	NA	82.58	1.58
chicken_DGYFI06203__metabat2_low_PE.020	Youngblut et al	NA	77.86	0.1
chicken_DGYFI06203__metabat2_low_PE.023	Youngblut et al	NA	100	2.22
chicken_DGYFI06203__metabat2_low_PE.032	Youngblut et al	NA	80.09	0.91
chicken_DGYFJ06201__maxbin2_high_prob.006	Youngblut et al	NA	50.03	2.86
chicken_DGYFJ06201__maxbin2_high_prob.021	Youngblut et al	NA	91.82	4.45
chicken_DGYFJ06201__maxbin2_high_prob.031	Youngblut et al	NA	72.06	3.19
chicken_DGYFJ06201__maxbin2_low_prob.026	Youngblut et al	NA	86.73	1.86
chicken_DGYFJ06201__metabat2_high_PE.004	Youngblut et al	NA	88.94	1.66
chicken_DGYFJ06201__metabat2_high_PE.006	Youngblut et al	NA	98.6	2.16
chicken_DGYFJ06201__metabat2_high_PE.017	Youngblut et al	NA	94.7	0.38
chicken_DGYFJ06201__metabat2_low_PE.011	Youngblut et al	NA	96.1	0.03
chicken_DGYFJ06201__metabat2_low_PE.015	Youngblut et al	NA	99.22	1.25
chicken_DGYFJ06201__metabat2_low_PE.017	Youngblut et al	NA	89.74	1.69
chicken_DGYFJ06201__metabat2_low_PE.028	Youngblut et al	NA	84.32	0.95
chicken_DGYFJ06201__metabat2_low_PE.037	Youngblut et al	NA	64.96	0.98
chicken_DGYFJ06202__maxbin2_high_prob.025	Youngblut et al	NA	88.52	0.13
chicken_DGYFJ06202__maxbin2_low_prob.010	Youngblut et al	NA	94.62	4.49
chicken_DGYFJ06202__maxbin2_low_prob.018	Youngblut et al	NA	78.13	1.53
chicken_DGYFJ06202__maxbin2_low_prob.030	Youngblut et al	NA	88.71	1.31
chicken_DGYFJ06202__metabat2_high_PE.012	Youngblut et al	NA	79.86	1.41
chicken_DGYFJ06202__metabat2_high_PE.028	Youngblut et al	NA	75.98	1.68
chicken_DGYFJ06202__metabat2_low_PE.007	Youngblut et al	NA	90.09	2.61
chicken_DGYFJ06202__metabat2_low_PE.016	Youngblut et al	NA	60.11	5.22
chicken_DGYFJ06202__metabat2_low_PE.017	Youngblut et al	NA	99.44	0.45
chicken_DGYFJ06202__metabat2_low_PE.020	Youngblut et al	NA	83.76	1.84
chicken_DGYFJ06202__metabat2_low_PE.023	Youngblut et al	NA	74.83	1.29
chicken_DGYFJ06202__metabat2_low_PE.028	Youngblut et al	NA	88.3	4.3
chicken_DGYFR06201__maxbin2_high_prob.012	Youngblut et al	NA	82.19	0.79
chicken_DGYFR06201__maxbin2_high_prob.025	Youngblut et al	NA	99.96	0.83
chicken_DGYFR06201__maxbin2_high_prob.030	Youngblut et al	NA	80.7	3.43
chicken_DGYFR06201__maxbin2_high_prob.039	Youngblut et al	NA	97.52	1.74
chicken_DGYFR06201__maxbin2_high_prob.042	Youngblut et al	NA	82.19	4.92
chicken_DGYFR06201__metabat2_high_PE.004	Youngblut et al	NA	81.02	0.22
chicken_DGYFR06201__metabat2_high_PE.037	Youngblut et al	NA	46.44	2.05
chicken_DGYFR06201__metabat2_high_PE.040	Youngblut et al	NA	99.76	0.1
chicken_DGYFR06201__metabat2_high_PE.044	Youngblut et al	NA	76.02	0.34
chicken_DGYFR06201__metabat2_high_PE.046	Youngblut et al	NA	83.6	0.14
chicken_DGYFR06201__metabat2_high_PE.047	Youngblut et al	NA	97.32	0.75
chicken_DGYFR06201__metabat2_high_PE.048	Youngblut et al	NA	83.55	0.36
chicken_DGYFR06201__metabat2_high_PE.051	Youngblut et al	NA	76.98	0.17
chicken_DGYFR06201__metabat2_low_PE.030	Youngblut et al	NA	91.41	0.55
chicken_DGYFR06201__metabat2_low_PE.033	Youngblut et al	NA	90.26	2.54
chicken_DGYFR06201__metabat2_low_PE.035	Youngblut et al	NA	87.27	2.54
chicken_DGYFR06201__metabat2_low_PE.058	Youngblut et al	NA	64.93	3.61
chicken_DGYFR06203__maxbin2_low_prob.003	Youngblut et al	NA	81.68	0
chicken_DGYFR06203__maxbin2_low_prob.012	Youngblut et al	NA	59.62	3.13
chicken_DGYFR06203__maxbin2_low_prob.029	Youngblut et al	NA	92.29	2.68
chicken_DGYFR06203__metabat2_high_PE.007	Youngblut et al	NA	81.63	0.85
chicken_DGYFR06203__metabat2_high_PE.013	Youngblut et al	NA	89.76	1.6
chicken_DGYFR06203__metabat2_low_PE.001	Youngblut et al	NA	67.04	2.76
chicken_DGYFR06203__metabat2_low_PE.002	Youngblut et al	NA	56.7	2.21
chicken_DGYFR06203__metabat2_low_PE.009	Youngblut et al	NA	86.51	1.52
chicken_DGYFR06203__metabat2_low_PE.014	Youngblut et al	NA	85	2.82
chicken_DGYFR06203__metabat2_low_PE.022	Youngblut et al	NA	86.17	0.01
chicken_DGYMI06202__maxbin2_low_prob.002	Youngblut et al	NA	70.68	0.99
chicken_DGYMI06202__maxbin2_low_prob.004	Youngblut et al	NA	80.67	5.04
chicken_DGYMI06202__maxbin2_low_prob.017	Youngblut et al	NA	92.49	4.94
chicken_DGYMI06202__maxbin2_low_prob.024	Youngblut et al	NA	93.21	1.59
chicken_DGYMI06202__maxbin2_low_prob.029	Youngblut et al	NA	60.43	4.11
chicken_DGYMI06202__metabat2_high_PE.004	Youngblut et al	NA	76.28	0.02
chicken_DGYMI06202__metabat2_high_PE.015	Youngblut et al	NA	99.78	0.41
chicken_DGYMI06202__metabat2_high_PE.017	Youngblut et al	NA	94.71	0.78
chicken_DGYMI06202__metabat2_low_PE.006	Youngblut et al	NA	81.03	0.22
chicken_DGYMI06202__metabat2_low_PE.011	Youngblut et al	NA	66.61	1.07
chicken_DGYMI06202__metabat2_low_PE.012	Youngblut et al	NA	89.73	5.64
chicken_DGYMI06202__metabat2_low_PE.015	Youngblut et al	NA	66.64	3.2
chicken_DGYMI06202__metabat2_low_PE.019	Youngblut et al	NA	90.27	1.74
chicken_DGYMJ06203__maxbin2_low_prob.014	Youngblut et al	NA	55.44	1.99
chicken_DGYMJ06203__maxbin2_low_prob.029	Youngblut et al	NA	95.88	0.41
chicken_DGYMJ06203__metabat2_high_PE.001	Youngblut et al	NA	68.7	1.53
chicken_DGYMJ06203__metabat2_high_PE.006	Youngblut et al	NA	88	1.75
chicken_DGYMJ06203__metabat2_high_PE.015	Youngblut et al	NA	87.56	2.16
chicken_DGYMJ06203__metabat2_high_PE.020	Youngblut et al	NA	86.64	0.28
chicken_DGYMJ06203__metabat2_high_PE.023	Youngblut et al	NA	86.48	0.12
chicken_DGYMJ06203__metabat2_high_PE.035	Youngblut et al	NA	64.26	1.72
chicken_DGYMJ06203__metabat2_high_PE.045	Youngblut et al	NA	79.69	0.88
chicken_DGYMJ06203__metabat2_low_PE.015	Youngblut et al	NA	85.17	1.34
chicken_DGYMJ06203__metabat2_low_PE.027	Youngblut et al	NA	86.37	3.93
chicken_DGYMJ06203__metabat2_low_PE.029	Youngblut et al	NA	74.96	0.83
chicken_DGYMJ06203__metabat2_low_PE.040	Youngblut et al	NA	98.63	0.55
chicken_DGYMR06203__maxbin2_high_prob.013	Youngblut et al	NA	93	0.01
chicken_DGYMR06203__maxbin2_low_prob.019	Youngblut et al	NA	92.2	1.89
chicken_DGYMR06203__metabat2_high_PE.003	Youngblut et al	NA	91.17	1.79
chicken_DGYMR06203__metabat2_high_PE.011	Youngblut et al	NA	54.64	0.07
chicken_DGYMR06203__metabat2_high_PE.018	Youngblut et al	NA	65	0.61
chicken_DGYMR06203__metabat2_high_PE.020	Youngblut et al	NA	58.02	2.27
chicken_DGYMR06203__metabat2_high_PE.027	Youngblut et al	NA	61.97	1.09
chicken_DGYMR06203__metabat2_high_PE.052	Youngblut et al	NA	87.41	0.91
chicken_DGYMR06203__metabat2_high_PE.056	Youngblut et al	NA	60.6	0.04
chicken_DGYMR06203__metabat2_high_PE.064	Youngblut et al	NA	81.24	1.87
chicken_DGYMR06203__metabat2_low_PE.005	Youngblut et al	NA	69.5	0.69
chicken_DGYMR06203__metabat2_low_PE.006	Youngblut et al	NA	81.5	0.2
chicken_DGYMR06203__metabat2_low_PE.012	Youngblut et al	NA	91.4	0.13
chicken_DGYMR06203__metabat2_low_PE.024	Youngblut et al	NA	99.92	0.51
chicken_DGYMR06203__metabat2_low_PE.026	Youngblut et al	NA	85.69	2.08
chicken_DGYMR06203__metabat2_low_PE.032	Youngblut et al	NA	80.79	0.57
chicken_DGYMR06203__metabat2_low_PE.036	Youngblut et al	NA	90.61	2.9
chicken_DGYMR06203__metabat2_low_PE.039	Youngblut et al	NA	49.1	0
chicken_DGYMR06203__metabat2_low_PE.042	Youngblut et al	NA	48.54	1.1
chicken_DGYMR06203__metabat2_low_PE.044	Youngblut et al	NA	66.75	0
chicken_DGYMR06203__metabat2_low_PE.047	Youngblut et al	NA	96.1	0.08
chicken_DGYMR06203__metabat2_low_PE.049	Youngblut et al	NA	83.35	1.46
chicken_DHCFD07801__maxbin2_low_prob.004	Youngblut et al	NA	61.92	1.52
chicken_DHCFD07801__maxbin2_low_prob.015	Youngblut et al	NA	94.04	2.32
chicken_DHCFD07801__metabat2_high_PE.009	Youngblut et al	NA	89.99	0.13
chicken_DHCFD07801__metabat2_high_PE.015	Youngblut et al	NA	91.73	0.27
chicken_DHCFD07801__metabat2_high_PE.018	Youngblut et al	NA	99.99	0.28
chicken_DHCFD07801__metabat2_high_PE.021	Youngblut et al	NA	93.95	0.14
chicken_DHCFD07801__metabat2_high_PE.023	Youngblut et al	NA	67.77	1.33
chicken_DHCFD07801__metabat2_low_PE.002	Youngblut et al	NA	98.34	0.03
chicken_DHCFD07801__metabat2_low_PE.007	Youngblut et al	NA	70.83	1.28
chicken_DHCFD07801__metabat2_low_PE.021	Youngblut et al	NA	93.78	1.32
chicken_DHCFD07801__metabat2_low_PE.023	Youngblut et al	NA	87.4	2.94
chicken_DHCFD07801__metabat2_low_PE.026	Youngblut et al	NA	91.67	1.72
chicken_DHCFI07803__maxbin2_low_prob.023	Youngblut et al	NA	93.84	2.39
chicken_DHCFI07803__metabat2_high_PE.008	Youngblut et al	NA	55.09	0.5
chicken_DHCFI07803__metabat2_high_PE.025	Youngblut et al	NA	93.87	2.03
chicken_DHCFI07803__metabat2_high_PE.032	Youngblut et al	NA	57.3	0.32
chicken_DHCFI07803__metabat2_low_PE.023	Youngblut et al	NA	83.82	0.72
chicken_DHCFI07803__metabat2_low_PE.024	Youngblut et al	NA	98.61	0.41
chicken_DHCFI07803__metabat2_low_PE.029	Youngblut et al	NA	94.98	0.11
chicken_DHCFJ07801__maxbin2_high_prob.009	Youngblut et al	NA	64.34	2.43
chicken_DHCFJ07801__maxbin2_low_prob.004	Youngblut et al	NA	93.6	1.78
chicken_DHCFJ07801__metabat2_high_PE.026	Youngblut et al	NA	99.3	0.04
chicken_DHCFJ07801__metabat2_high_PE.027	Youngblut et al	NA	87.2	5.1
chicken_DHCFJ07801__metabat2_high_PE.032	Youngblut et al	NA	63.17	0.2
chicken_DHCFJ07801__metabat2_low_PE.007	Youngblut et al	NA	70.32	0.16
chicken_DHCFJ07801__metabat2_low_PE.008	Youngblut et al	NA	95.37	0.1
chicken_DHCFJ07801__metabat2_low_PE.010	Youngblut et al	NA	96.17	0.01
chicken_DHCFJ07801__metabat2_low_PE.011	Youngblut et al	NA	88.54	2.53
chicken_DHCFJ07801__metabat2_low_PE.023	Youngblut et al	NA	83.73	7.62
chicken_DHCFJ07801__metabat2_low_PE.027	Youngblut et al	NA	64.03	0.65
chicken_DHCFJ07801__metabat2_low_PE.029	Youngblut et al	NA	81.75	0.14
chicken_DHCMC07803__maxbin2_low_prob.004	Youngblut et al	NA	74.55	1.76
chicken_DHCMC07803__maxbin2_low_prob.005	Youngblut et al	NA	87.77	1.71
chicken_DHCMC07803__maxbin2_low_prob.008	Youngblut et al	NA	100	0.47
chicken_DHCMC07803__metabat2_high_PE.031	Youngblut et al	NA	87.47	1.89
chicken_DHCMC07803__metabat2_high_PE.040	Youngblut et al	NA	51.42	1.25
chicken_DHCMC07803__metabat2_high_PE.045	Youngblut et al	NA	74.99	0.78
chicken_DHCMC07803__metabat2_high_PE.053	Youngblut et al	NA	82.52	1.47
chicken_DHCMC07803__metabat2_low_PE.003	Youngblut et al	NA	100	0.15
chicken_DHCMC07803__metabat2_low_PE.008	Youngblut et al	NA	67.94	1.09
chicken_DHCMC07803__metabat2_low_PE.015	Youngblut et al	NA	99.96	0.26
chicken_DHCMC07803__metabat2_low_PE.017	Youngblut et al	NA	72.64	1.59
chicken_DHCMC07803__metabat2_low_PE.023	Youngblut et al	NA	98.37	3.4
chicken_DHCMC07803__metabat2_low_PE.027	Youngblut et al	NA	97.11	0.02
chicken_DHCMC07803__metabat2_low_PE.048	Youngblut et al	NA	94.56	4.81
chicken_DHCMC07803__metabat2_low_PE.050	Youngblut et al	NA	98.61	2.82
chicken_DHCMC07803__metabat2_low_PE.051	Youngblut et al	NA	97.75	0.83
chicken_DHCMJ07802__maxbin2_high_prob.018	Youngblut et al	NA	88.44	4.68
chicken_DHCMJ07802__maxbin2_low_prob.003	Youngblut et al	NA	99.97	0.24
chicken_DHCMJ07802__maxbin2_low_prob.008	Youngblut et al	NA	94.12	0.3
chicken_DHCMJ07802__metabat2_high_PE.026	Youngblut et al	NA	89.89	4.64
chicken_DHCMJ07802__metabat2_high_PE.028	Youngblut et al	NA	99.64	2.86
chicken_DHCMJ07802__metabat2_low_PE.012	Youngblut et al	NA	93.03	1.47
chicken_DHCMJ07802__metabat2_low_PE.013	Youngblut et al	NA	98.79	0.62
chicken_DHCMJ07802__metabat2_low_PE.015	Youngblut et al	NA	93.48	1.87
chicken_DHKFC23501__maxbin2_high_prob.021	Youngblut et al	NA	86.44	0.83
chicken_DHKFC23501__maxbin2_low_prob.009	Youngblut et al	NA	64.83	3.25
chicken_DHKFC23501__maxbin2_low_prob.016	Youngblut et al	NA	74.56	0.99
chicken_DHKFC23501__maxbin2_low_prob.031	Youngblut et al	NA	84.31	0.03
chicken_DHKFC23501__metabat2_high_PE.008	Youngblut et al	NA	43.36	0.25
chicken_DHKFC23501__metabat2_high_PE.029	Youngblut et al	NA	74.73	0.8
chicken_DHKFC23501__metabat2_high_PE.052	Youngblut et al	NA	99.55	0.11
chicken_DHKFC23501__metabat2_low_PE.030	Youngblut et al	NA	90.32	0.07
chicken_DHKFC23501__metabat2_low_PE.033	Youngblut et al	NA	56.48	0.67
chicken_DHKFI23501__maxbin2_low_prob.003	Youngblut et al	NA	69.79	4.82
chicken_DHKFI23501__maxbin2_low_prob.006	Youngblut et al	NA	80.57	1.36
chicken_DHKFI23501__maxbin2_low_prob.013	Youngblut et al	NA	79.58	1.32
chicken_DHKFI23501__metabat2_high_PE.012	Youngblut et al	NA	64.99	0.13
chicken_DHKFI23501__metabat2_high_PE.017	Youngblut et al	NA	95.16	1.31
chicken_DHKFI23501__metabat2_high_PE.018	Youngblut et al	NA	97.03	1.24
chicken_DHKFI23502__maxbin2_low_prob.016	Youngblut et al	NA	59.22	3.17
chicken_DHKFI23502__metabat2_high_PE.024	Youngblut et al	NA	84.87	0.16
chicken_DHKFI23503__maxbin2_low_prob.002	Youngblut et al	NA	98.57	0.02
chicken_DHKFI23503__maxbin2_low_prob.009	Youngblut et al	NA	74.67	4.31
chicken_DHKFI23503__maxbin2_low_prob.021	Youngblut et al	NA	60.97	4.43
chicken_DHKFI23503__metabat2_high_PE.007	Youngblut et al	NA	91.15	0.04
chicken_DHKFI23503__metabat2_low_PE.017	Youngblut et al	NA	81.66	0
chicken_DHKFJ23503__maxbin2_low_prob.009	Youngblut et al	NA	83.95	2.63
chicken_DHKFJ23503__maxbin2_low_prob.036	Youngblut et al	NA	95.73	1.77
chicken_DHKFJ23503__metabat2_high_PE.006	Youngblut et al	NA	89.15	2.39
chicken_DHKFJ23503__metabat2_high_PE.011	Youngblut et al	NA	79.01	0.33
chicken_DHKFJ23503__metabat2_high_PE.038	Youngblut et al	NA	85.94	0.32
chicken_DHKFJ23503__metabat2_high_PE.040	Youngblut et al	NA	74.25	2.76
chicken_DHKFJ23503__metabat2_high_PE.042	Youngblut et al	NA	77.29	0.04
chicken_DHKFJ23503__metabat2_low_PE.006	Youngblut et al	NA	93.45	0.43
chicken_DHKFJ23503__metabat2_low_PE.011	Youngblut et al	NA	92.61	3.83
chicken_DHKFJ23503__metabat2_low_PE.015	Youngblut et al	NA	83.93	0.06
chicken_DHKFJ23503__metabat2_low_PE.016	Youngblut et al	NA	91.27	0.25
chicken_DHKFR23501__maxbin2_high_prob.041	Youngblut et al	NA	93.21	4.75
chicken_DHKFR23501__maxbin2_low_prob.002	Youngblut et al	NA	71.24	3.32
chicken_DHKFR23501__maxbin2_low_prob.020	Youngblut et al	NA	87.79	1.21
chicken_DHKFR23501__metabat2_high_PE.005	Youngblut et al	NA	58.6	0
chicken_DHKFR23501__metabat2_high_PE.019	Youngblut et al	NA	60.96	0.51
chicken_DHKFR23501__metabat2_low_PE.005	Youngblut et al	NA	83.09	2.68
chicken_DHKFR23501__metabat2_low_PE.018	Youngblut et al	NA	63.67	0.32
chicken_DHKFR23501__metabat2_low_PE.021	Youngblut et al	NA	65.21	0.4
chicken_DHKFR23501__metabat2_low_PE.038	Youngblut et al	NA	89.69	3.6
chicken_DHKFR23503__metabat2_high_PE.003	Youngblut et al	NA	83.86	0.2
chicken_DHKFR23503__metabat2_low_PE.003	Youngblut et al	NA	58.78	0.88
chicken_DHKFR23503__metabat2_low_PE.011	Youngblut et al	NA	82.4	0.1
chicken_DSLFC04101__maxbin2_high_prob.036	Youngblut et al	NA	93.74	1.9
chicken_DSLFC04101__maxbin2_low_prob.004	Youngblut et al	NA	95.65	0.24
chicken_DSLFC04101__metabat2_high_PE.004	Youngblut et al	NA	83.91	1.6
chicken_DSLFC04101__metabat2_high_PE.006	Youngblut et al	NA	89.86	2.38
chicken_DSLFC04101__metabat2_high_PE.010	Youngblut et al	NA	75.32	3.85
chicken_DSLFC04101__metabat2_high_PE.030	Youngblut et al	NA	90.8	0.53
chicken_DSLFC04101__metabat2_high_PE.043	Youngblut et al	NA	82.92	1.53
chicken_DSLFC04101__metabat2_high_PE.045	Youngblut et al	NA	82.01	1.08
chicken_DSLFC04101__metabat2_high_PE.058	Youngblut et al	NA	88.49	5.17
chicken_DSLFC04101__metabat2_high_PE.060	Youngblut et al	NA	53.79	2.69
chicken_DSLFC04101__metabat2_high_PE.061	Youngblut et al	NA	93.59	1.07
chicken_DSLFC04101__metabat2_low_PE.008	Youngblut et al	NA	95.28	2.24
chicken_DSLFC04101__metabat2_low_PE.021	Youngblut et al	NA	91.69	0.01
chicken_DSLFC04101__metabat2_low_PE.023	Youngblut et al	NA	84.91	2.66
chicken_DSLFC04101__metabat2_low_PE.045	Youngblut et al	NA	66.21	0.26
chicken_DSLFC04101__metabat2_low_PE.048	Youngblut et al	NA	63.25	0.43
chicken_DSLFC04101__metabat2_low_PE.049	Youngblut et al	NA	86.73	1.38
chicken_DSLFC04102__maxbin2_low_prob.025	Youngblut et al	NA	64.22	1.43
chicken_DSLFC04102__maxbin2_low_prob.038	Youngblut et al	NA	67.19	0.32
chicken_DSLFC04102__maxbin2_low_prob.041	Youngblut et al	NA	98.81	0.16
chicken_DSLFC04102__metabat2_high_PE.002	Youngblut et al	NA	99.12	3.21
chicken_DSLFC04102__metabat2_high_PE.007	Youngblut et al	NA	82.75	1.1
chicken_DSLFC04102__metabat2_high_PE.017	Youngblut et al	NA	67.24	1.57
chicken_DSLFC04102__metabat2_high_PE.019	Youngblut et al	NA	85.99	3.46
chicken_DSLFC04102__metabat2_high_PE.037	Youngblut et al	NA	94.98	0.2
chicken_DSLFC04102__metabat2_high_PE.042	Youngblut et al	NA	95.14	0.08
chicken_DSLFC04102__metabat2_high_PE.045	Youngblut et al	NA	82.98	1.26
chicken_DSLFC04102__metabat2_low_PE.002	Youngblut et al	NA	83.23	0.44
chicken_DSLFC04102__metabat2_low_PE.004	Youngblut et al	NA	96.05	0.39
chicken_DSLFC04102__metabat2_low_PE.005	Youngblut et al	NA	91.52	0.4
chicken_DSLFC04102__metabat2_low_PE.028	Youngblut et al	NA	100	0
chicken_DSLFC04102__metabat2_low_PE.037	Youngblut et al	NA	100	0.4
chicken_DSLFC04102__metabat2_low_PE.038	Youngblut et al	NA	92.57	0.91
chicken_DSLFC04102__metabat2_low_PE.043	Youngblut et al	NA	83.58	1.28
chicken_DSLFD04101__maxbin2_low_prob.007	Youngblut et al	NA	64.56	0.9
chicken_DSLFD04101__metabat2_high_PE.003	Youngblut et al	NA	92.57	2.78
chicken_DSLFD04101__metabat2_high_PE.007	Youngblut et al	NA	76.49	1.44
chicken_DSLFD04103__metabat2_high_PE.004	Youngblut et al	NA	65.69	0.14
chicken_DSLFI04101__maxbin2_low_prob.024	Youngblut et al	NA	73.16	0.14
chicken_DSLFI04101__maxbin2_low_prob.038	Youngblut et al	NA	82.2	2.03
chicken_DSLFI04101__metabat2_high_PE.012	Youngblut et al	NA	64.95	0.81
chicken_DSLFI04101__metabat2_high_PE.018	Youngblut et al	NA	96.56	0.13
chicken_DSLFI04101__metabat2_high_PE.031	Youngblut et al	NA	76.01	0.22
chicken_DSLFI04101__metabat2_high_PE.040	Youngblut et al	NA	97.51	1.29
chicken_DSLFI04101__metabat2_high_PE.046	Youngblut et al	NA	61.76	2.28
chicken_DSLFI04101__metabat2_low_PE.001	Youngblut et al	NA	62.53	0.07
chicken_DSLFI04101__metabat2_low_PE.004	Youngblut et al	NA	78.32	2.48
chicken_DSLFI04101__metabat2_low_PE.010	Youngblut et al	NA	87.44	1.84
chicken_DSLFI04101__metabat2_low_PE.038	Youngblut et al	NA	82.35	0.11
chicken_DSLFI04101__metabat2_low_PE.043	Youngblut et al	NA	92.18	1.22
chicken_DSLFI04102__maxbin2_low_prob.007	Youngblut et al	NA	71.69	0.75
chicken_DSLFI04102__maxbin2_low_prob.009	Youngblut et al	NA	83.18	3.3
chicken_DSLFI04102__metabat2_high_PE.017	Youngblut et al	NA	89.7	1.03
chicken_DSLFI04102__metabat2_low_PE.004	Youngblut et al	NA	67.13	0.04
chicken_DSLFI04102__metabat2_low_PE.015	Youngblut et al	NA	95.51	2.31
chicken_DSLFR04102__maxbin2_low_prob.027	Youngblut et al	NA	100	0.02
chicken_DSLFR04102__metabat2_high_PE.009	Youngblut et al	NA	99.97	0.29
chicken_DSLFR04102__metabat2_high_PE.030	Youngblut et al	NA	89.9	0.02
chicken_DSLFR04102__metabat2_high_PE.033	Youngblut et al	NA	96.54	1.65
chicken_DSLFR04102__metabat2_high_PE.036	Youngblut et al	NA	61.63	1.18
chicken_DSLFR04102__metabat2_high_PE.038	Youngblut et al	NA	73.97	0.83
chicken_DSLFR04102__metabat2_low_PE.018	Youngblut et al	NA	88.04	0.15
chicken_DSLFR04102__metabat2_low_PE.023	Youngblut et al	NA	94.15	0.96
chicken_DSLFR04102__metabat2_low_PE.028	Youngblut et al	NA	79.54	3.66
chicken_DSLFR04102__metabat2_low_PE.032	Youngblut et al	NA	83.46	1.22
chicken_DSLFR04102__metabat2_low_PE.033	Youngblut et al	NA	96.92	0.57
chicken_DSLFR04102__metabat2_low_PE.043	Youngblut et al	NA	78.62	0.09
chicken_DSLMC04102__maxbin2_high_prob.042	Youngblut et al	NA	73.31	2.27
chicken_DSLMC04102__maxbin2_low_prob.005	Youngblut et al	NA	94.69	0.54
chicken_DSLMC04102__maxbin2_low_prob.020	Youngblut et al	NA	89.39	2.22
chicken_DSLMC04102__maxbin2_low_prob.040	Youngblut et al	NA	94.91	0.34
chicken_DSLMC04102__metabat2_high_PE.007	Youngblut et al	NA	83.94	0.83
chicken_DSLMC04102__metabat2_high_PE.011	Youngblut et al	NA	47.39	0.93
chicken_DSLMC04102__metabat2_high_PE.024	Youngblut et al	NA	79.03	0.06
chicken_DSLMC04102__metabat2_high_PE.031	Youngblut et al	NA	95.19	0.17
chicken_DSLMC04102__metabat2_high_PE.034	Youngblut et al	NA	78.18	2.4
chicken_DSLMC04102__metabat2_low_PE.001	Youngblut et al	NA	95.37	0.4
chicken_DSLMC04102__metabat2_low_PE.003	Youngblut et al	NA	84.85	1.12
chicken_DSLMC04102__metabat2_low_PE.011	Youngblut et al	NA	88.62	1.84
chicken_DSLMC04102__metabat2_low_PE.013	Youngblut et al	NA	93.56	1.11
chicken_DSLMC04102__metabat2_low_PE.020	Youngblut et al	NA	81.69	0.29
chicken_DSLMC04102__metabat2_low_PE.021	Youngblut et al	NA	97.43	2.24
chicken_DSLMC04102__metabat2_low_PE.027	Youngblut et al	NA	92.23	1.67
chicken_DSLMC04102__metabat2_low_PE.033	Youngblut et al	NA	84.09	0.78
chicken_DSLMC04102__metabat2_low_PE.034	Youngblut et al	NA	81.63	2.14
chicken_DSLMC04102__metabat2_low_PE.041	Youngblut et al	NA	76.15	4.09
chicken_DSLMC04102__metabat2_low_PE.042	Youngblut et al	NA	96.9	0.18
chicken_DSLMC04102__metabat2_low_PE.044	Youngblut et al	NA	68.28	1.72
chicken_DSLMC04103__maxbin2_high_prob.011	Youngblut et al	NA	77.82	0.34
chicken_DSLMC04103__metabat2_high_PE.001	Youngblut et al	NA	93.53	1.92
chicken_DSLMC04103__metabat2_high_PE.010	Youngblut et al	NA	99.48	0.58
chicken_DSLMC04103__metabat2_high_PE.018	Youngblut et al	NA	95.67	0
chicken_DSLMC04103__metabat2_high_PE.019	Youngblut et al	NA	96.87	0.49
chicken_DSLMC04103__metabat2_high_PE.020	Youngblut et al	NA	87.37	1.36
chicken_DSLMC04103__metabat2_high_PE.022	Youngblut et al	NA	95.81	0.11
chicken_DSLMC04103__metabat2_high_PE.031	Youngblut et al	NA	80.15	4.18
chicken_DSLMC04103__metabat2_high_PE.037	Youngblut et al	NA	95.91	1.52
chicken_DSLMC04103__metabat2_high_PE.039	Youngblut et al	NA	60.62	1.42
chicken_DSLMC04103__metabat2_high_PE.040	Youngblut et al	NA	88.67	0.62
chicken_DSLMC04103__metabat2_low_PE.012	Youngblut et al	NA	76.06	0.7
chicken_DSLMC04103__metabat2_low_PE.013	Youngblut et al	NA	98.04	1.92
chicken_DSLMC04103__metabat2_low_PE.017	Youngblut et al	NA	95.89	1.14
chicken_DSLMC04103__metabat2_low_PE.018	Youngblut et al	NA	96.87	0.15
chicken_DSLMC04103__metabat2_low_PE.027	Youngblut et al	NA	88.68	1.54
chicken_DSLMC04103__metabat2_low_PE.034	Youngblut et al	NA	99.99	0.26
chicken_DSLMC04103__metabat2_low_PE.036	Youngblut et al	NA	95.16	0.01
chicken_DSLMC04103__metabat2_low_PE.042	Youngblut et al	NA	82.05	2.35
chicken_DSLMJ04103__maxbin2_low_prob.006	Youngblut et al	NA	99.44	3.13
chicken_DSTFC04002__maxbin2_high_prob.034	Youngblut et al	NA	98.33	3.62
chicken_DSTFC04002__maxbin2_low_prob.001	Youngblut et al	NA	94.4	0.31
chicken_DSTFC04002__maxbin2_low_prob.006	Youngblut et al	NA	90.68	0.53
chicken_DSTFC04002__maxbin2_low_prob.010	Youngblut et al	NA	93.52	0
chicken_DSTFC04002__maxbin2_low_prob.016	Youngblut et al	NA	68.02	1.01
chicken_DSTFC04002__maxbin2_low_prob.027	Youngblut et al	NA	92.5	0.29
chicken_DSTFC04002__maxbin2_low_prob.030	Youngblut et al	NA	88.51	0.15
chicken_DSTFC04002__metabat2_high_PE.009	Youngblut et al	NA	82.1	2.08
chicken_DSTFC04002__metabat2_high_PE.021	Youngblut et al	NA	91.01	2.06
chicken_DSTFC04002__metabat2_high_PE.041	Youngblut et al	NA	95.15	2.16
chicken_DSTFC04002__metabat2_high_PE.043	Youngblut et al	NA	96.45	0.03
chicken_DSTFC04002__metabat2_high_PE.045	Youngblut et al	NA	98.37	0.9
chicken_DSTFC04002__metabat2_high_PE.046	Youngblut et al	NA	89.63	1.99
chicken_DSTFC04002__metabat2_low_PE.032	Youngblut et al	NA	99.86	2.85
chicken_DSTFI04002__maxbin2_high_prob.004	Youngblut et al	NA	74.81	2.58
chicken_DSTFI04002__metabat2_high_PE.006	Youngblut et al	NA	54.59	2.99
chicken_DSTFI04003__metabat2_high_PE.003	Youngblut et al	NA	91.29	1.9
chicken_DSTFI04003__metabat2_high_PE.012	Youngblut et al	NA	94.62	0.1
chicken_DSTFI04003__metabat2_high_PE.017	Youngblut et al	NA	63.66	3.19
chicken_DSTMC04003__maxbin2_high_prob.023	Youngblut et al	NA	60.51	0.49
chicken_DSTMC04003__maxbin2_low_prob.011	Youngblut et al	NA	94.55	0.03
chicken_DSTMC04003__maxbin2_low_prob.021	Youngblut et al	NA	60.59	2.02
chicken_DSTMC04003__maxbin2_low_prob.042	Youngblut et al	NA	78.62	2.45
chicken_DSTMC04003__metabat2_high_PE.006	Youngblut et al	NA	90.27	0.37
chicken_DSTMC04003__metabat2_high_PE.016	Youngblut et al	NA	81.83	0.59
chicken_DSTMC04003__metabat2_high_PE.018	Youngblut et al	NA	91.23	0.81
chicken_DSTMC04003__metabat2_high_PE.020	Youngblut et al	NA	97.94	0.21
chicken_DSTMC04003__metabat2_high_PE.023	Youngblut et al	NA	96.78	0.27
chicken_DSTMC04003__metabat2_high_PE.034	Youngblut et al	NA	83.03	3.87
chicken_DSTMC04003__metabat2_high_PE.036	Youngblut et al	NA	94.14	0.49
chicken_DSTMC04003__metabat2_high_PE.041	Youngblut et al	NA	87.72	0.28
chicken_DSTMC04003__metabat2_high_PE.042	Youngblut et al	NA	90.03	1.31
chicken_DSTMC04003__metabat2_low_PE.010	Youngblut et al	NA	51.99	0.73
chicken_DSTMC04003__metabat2_low_PE.012	Youngblut et al	NA	98.27	0.08
chicken_DSTMC04003__metabat2_low_PE.016	Youngblut et al	NA	72.53	0.58
chicken_DSTMC04003__metabat2_low_PE.018	Youngblut et al	NA	76.44	1.49
chicken_DSTMC04003__metabat2_low_PE.028	Youngblut et al	NA	99.43	0.03
chicken_DSTMC04003__metabat2_low_PE.033	Youngblut et al	NA	98.08	0.33
chicken_DSTMC04003__metabat2_low_PE.044	Youngblut et al	NA	92.55	1.45
chicken_DSTMC04003__metabat2_low_PE.048	Youngblut et al	NA	84.26	1.52
chicken_DSTMD04001__maxbin2_low_prob.007	Youngblut et al	NA	64.98	7.61
chicken_DSTMD04001__metabat2_low_PE.002	Youngblut et al	NA	90.51	0.7
chicken_DSTMD04001__metabat2_low_PE.007	Youngblut et al	NA	95.84	0.24
chicken_DSTMI04001__maxbin2_low_prob.001	Youngblut et al	NA	92.65	0.51
chicken_DSTMI04001__maxbin2_low_prob.005	Youngblut et al	NA	100	0.08
chicken_DSTMI04001__maxbin2_low_prob.014	Youngblut et al	NA	88.98	0.5
chicken_DSTMR04002__maxbin2_high_prob.020	Youngblut et al	NA	49.05	1.19
chicken_DSTMR04002__maxbin2_high_prob.021	Youngblut et al	NA	98.44	3.8
chicken_DSTMR04002__maxbin2_low_prob.018	Youngblut et al	NA	73.26	1.32
chicken_DSTMR04002__maxbin2_low_prob.019	Youngblut et al	NA	71.17	0.72
chicken_DSTMR04002__maxbin2_low_prob.029	Youngblut et al	NA	99.9	0.04
chicken_DSTMR04002__maxbin2_low_prob.037	Youngblut et al	NA	94.39	1.92
chicken_DSTMR04002__metabat2_high_PE.014	Youngblut et al	NA	72.17	0.83
chicken_DSTMR04002__metabat2_high_PE.016	Youngblut et al	NA	58.62	1.11
chicken_DSTMR04002__metabat2_high_PE.019	Youngblut et al	NA	98.82	0.29
chicken_DSTMR04002__metabat2_high_PE.025	Youngblut et al	NA	98.83	0.76
chicken_DSTMR04002__metabat2_high_PE.033	Youngblut et al	NA	59.86	1.28
chicken_DSTMR04002__metabat2_high_PE.036	Youngblut et al	NA	98.34	1.19
chicken_DSTMR04002__metabat2_high_PE.039	Youngblut et al	NA	98.1	0.19
chicken_DSTMR04002__metabat2_high_PE.040	Youngblut et al	NA	91.9	0.79
chicken_DSTMR04002__metabat2_high_PE.041	Youngblut et al	NA	90.93	0
chicken_DSTMR04002__metabat2_high_PE.045	Youngblut et al	NA	79.51	1.12
chicken_DSTMR04002__metabat2_low_PE.002	Youngblut et al	NA	88.66	1.57
chicken_DSTMR04002__metabat2_low_PE.006	Youngblut et al	NA	90.94	1.76
chicken_DSTMR04002__metabat2_low_PE.018	Youngblut et al	NA	86.97	1.86
chicken_DSTMR04002__metabat2_low_PE.021	Youngblut et al	NA	97.91	1.89
chicken_DSTMR04002__metabat2_low_PE.040	Youngblut et al	NA	89.58	0.01
chicken_DSTMR04002__metabat2_low_PE.042	Youngblut et al	NA	86.68	2.42
chicken_DSTMR04002__metabat2_low_PE.045	Youngblut et al	NA	99.95	1.4
chicken_DSTMR04002__metabat2_low_PE.050	Youngblut et al	NA	83.25	1.85
chicken_GCA_000215465.2	Systematic literature review	GCA_215465.2	100	0.01
chicken_GCA_001677965.1	Systematic literature review	GCA_1677965.1	100	0.01
chicken_GCA_001677975.1	Systematic literature review	GCA_1677975.1	100	0
chicken_GCA_001677985.1	Systematic literature review	GCA_1677985.1	100	3.48
chicken_GCA_003944565.2	Systematic literature review	GCA_3944565.2	100	0.33
chicken_GCA_011039275.1	Systematic literature review	GCA_11039275.1	89.51	1.06
chicken_GCA_014836325.1	Systematic literature review	GCA_14836325.1	99.51	1.42
chicken_GCA_014836335.1	Systematic literature review	GCA_14836335.1	100	0.55
chicken_GCA_014836395.1	Systematic literature review	GCA_14836395.1	100	0.85
chicken_GCA_014836405.1	Systematic literature review	GCA_14836405.1	100	0.1
chicken_GCA_014836415.1	Systematic literature review	GCA_14836415.1	96.27	0
chicken_GCA_014836425.1	Systematic literature review	GCA_14836425.1	99.99	0.13
chicken_GCA_014836445.1	Systematic literature review	GCA_14836445.1	99.99	0.58
chicken_GCA_014836495.1	Systematic literature review	GCA_14836495.1	100	0.65
chicken_GCA_014836505.1	Systematic literature review	GCA_14836505.1	99.99	0.08
chicken_GCA_014836535.1	Systematic literature review	GCA_14836535.1	100	0.02
chicken_GCA_014836545.1	Systematic literature review	GCA_14836545.1	100	0
chicken_GCA_014836555.1	Systematic literature review	GCA_14836555.1	99.99	0.37
chicken_GCA_014836595.1	Systematic literature review	GCA_14836595.1	99.98	0.66
chicken_GCA_014836615.1	Systematic literature review	GCA_14836615.1	99.82	0.98
chicken_GCA_014836635.1	Systematic literature review	GCA_14836635.1	99.99	0.07
chicken_GCA_014836645.1	Systematic literature review	GCA_14836645.1	100	0.14
chicken_GCA_014836665.1	Systematic literature review	GCA_14836665.1	100	0.12
chicken_GCA_014836675.1	Systematic literature review	GCA_14836675.1	100	0.18
chicken_GCA_014836715.1	Systematic literature review	GCA_14836715.1	100	0.15
chicken_GCA_014836735.1	Systematic literature review	GCA_14836735.1	99.97	0.06
chicken_GCA_014836745.1	Systematic literature review	GCA_14836745.1	99.99	0.45
chicken_GCA_014836755.1	Systematic literature review	GCA_14836755.1	99.93	0
chicken_GCA_014836765.1	Systematic literature review	GCA_14836765.1	99.99	0.04
chicken_GCA_014836775.1	Systematic literature review	GCA_14836775.1	99.99	0.04
chicken_GCA_014836835.1	Systematic literature review	GCA_14836835.1	99.86	0.99
chicken_GCA_014836845.1	Systematic literature review	GCA_14836845.1	99.94	0.12
chicken_GCA_014836875.1	Systematic literature review	GCA_14836875.1	99.99	0.12
chicken_GCA_014836885.1	Systematic literature review	GCA_14836885.1	99.98	0.23
chicken_GCA_014836905.1	Systematic literature review	GCA_14836905.1	99.97	0.21
chicken_GCA_014836935.1	Systematic literature review	GCA_14836935.1	99.99	0.05
chicken_GCA_014836945.1	Systematic literature review	GCA_14836945.1	99.99	0
chicken_GCA_014836955.1	Systematic literature review	GCA_14836955.1	100	2.12
chicken_GCA_014836985.1	Systematic literature review	GCA_14836985.1	100	0.18
chicken_GCA_014837015.1	Systematic literature review	GCA_14837015.1	99.99	0.13
chicken_GCA_014837035.1	Systematic literature review	GCA_14837035.1	99.98	0.07
chicken_GCA_014837045.1	Systematic literature review	GCA_14837045.1	99.99	0.07
chicken_GCA_014837055.1	Systematic literature review	GCA_14837055.1	99.99	0.08
chicken_GCA_014837065.1	Systematic literature review	GCA_14837065.1	100	0.07
chicken_GCA_014837105.1	Systematic literature review	GCA_14837105.1	99.98	0.09
chicken_GCA_014837165.1	Systematic literature review	GCA_14837165.1	99.99	0
chicken_GCA_015142735.1	Systematic literature review	GCA_15142735.1	99.99	0.24
chicken_GCA_017694135.1	Systematic literature review	GCA_17694135.1	67.36	1.06
chicken_GCA_017694145.1	Systematic literature review	GCA_17694145.1	91.69	1.51
chicken_GCA_017694175.1	Systematic literature review	GCA_17694175.1	96.58	1.15
chicken_GCA_017694215.1	Systematic literature review	GCA_17694215.1	93.86	0.18
chicken_GCA_017694225.1	Systematic literature review	GCA_17694225.1	91.59	0.72
chicken_GCA_017694255.1	Systematic literature review	GCA_17694255.1	91.01	0.28
chicken_GCA_017694275.1	Systematic literature review	GCA_17694275.1	81.86	0.08
chicken_GCA_017694295.1	Systematic literature review	GCA_17694295.1	86.67	0.07
chicken_GCA_017694335.1	Systematic literature review	GCA_17694335.1	84.01	0.27
chicken_GCA_017694345.1	Systematic literature review	GCA_17694345.1	86.2	1.68
chicken_GCA_017694415.1	Systematic literature review	GCA_17694415.1	99.74	0.54
chicken_GCA_017694425.1	Systematic literature review	GCA_17694425.1	90.55	0.14
chicken_GCA_017694495.1	Systematic literature review	GCA_17694495.1	98.57	1.06
chicken_GCA_017694515.1	Systematic literature review	GCA_17694515.1	84.99	0.33
chicken_GCA_017694555.1	Systematic literature review	GCA_17694555.1	80.12	0.61
chicken_GCA_017694565.1	Systematic literature review	GCA_17694565.1	83.65	0.22
chicken_GCA_017694595.1	Systematic literature review	GCA_17694595.1	83.49	0.97
chicken_GCA_017694655.1	Systematic literature review	GCA_17694655.1	84.75	1.43
chicken_GCA_017694665.1	Systematic literature review	GCA_17694665.1	91.45	0.88
chicken_GCA_017694735.1	Systematic literature review	GCA_17694735.1	85.19	2.1
chicken_GCA_017694755.1	Systematic literature review	GCA_17694755.1	89.08	1.98
chicken_GCA_017694765.1	Systematic literature review	GCA_17694765.1	75.54	0.17
chicken_GCA_017694785.1	Systematic literature review	GCA_17694785.1	90.95	2.39
chicken_GCA_017694795.1	Systematic literature review	GCA_17694795.1	99.79	0.1
chicken_GCA_017694835.1	Systematic literature review	GCA_17694835.1	89.35	0.58
chicken_GCA_017694845.1	Systematic literature review	GCA_17694845.1	89.02	1.47
chicken_GCA_017694875.1	Systematic literature review	GCA_17694875.1	95.9	3.51
chicken_GCA_017694885.1	Systematic literature review	GCA_17694885.1	91.14	0.79
chicken_GCA_017694915.1	Systematic literature review	GCA_17694915.1	93.95	0.2
chicken_GCA_017694935.1	Systematic literature review	GCA_17694935.1	98.1	0.16
chicken_GCA_017694945.1	Systematic literature review	GCA_17694945.1	93.69	0.19
chicken_GCA_017694955.1	Systematic literature review	GCA_17694955.1	88.92	0.18
chicken_GCA_017694995.1	Systematic literature review	GCA_17694995.1	84.54	3.12
chicken_GCA_017695015.1	Systematic literature review	GCA_17695015.1	84.19	2.84
chicken_GCA_017695025.1	Systematic literature review	GCA_17695025.1	90.01	2.41
chicken_GCA_017695055.1	Systematic literature review	GCA_17695055.1	88.59	3.27
chicken_GCA_017695065.1	Systematic literature review	GCA_17695065.1	97.8	0.1
chicken_GCA_017695095.1	Systematic literature review	GCA_17695095.1	93.35	0.52
chicken_GCA_017695115.1	Systematic literature review	GCA_17695115.1	96.28	1.33
chicken_GCA_018710785.1	Systematic literature review	GCA_18710785.1	98.33	0.62
chicken_GCA_018710795.1	Systematic literature review	GCA_18710795.1	85.18	0.37
chicken_GCA_018710805.1	Systematic literature review	GCA_18710805.1	79.23	3.18
chicken_GCA_018710835.1	Systematic literature review	GCA_18710835.1	79.88	0.04
chicken_GCA_018710845.1	Systematic literature review	GCA_18710845.1	100	0.7
chicken_GCA_018710885.1	Systematic literature review	GCA_18710885.1	82.98	3.85
chicken_GCA_018710905.1	Systematic literature review	GCA_18710905.1	97.61	0.41
chicken_GCA_018710915.1	Systematic literature review	GCA_18710915.1	95.02	0.3
chicken_GCA_018710935.1	Systematic literature review	GCA_18710935.1	90.08	0
chicken_GCA_018710945.1	Systematic literature review	GCA_18710945.1	100	1.12
chicken_GCA_018710985.1	Systematic literature review	GCA_18710985.1	95.18	1.98
chicken_GCA_018711005.1	Systematic literature review	GCA_18711005.1	98.47	0.47
chicken_GCA_018711035.1	Systematic literature review	GCA_18711035.1	99.74	7.86
chicken_GCA_018711085.1	Systematic literature review	GCA_18711085.1	92.3	0.11
chicken_GCA_018711135.1	Systematic literature review	GCA_18711135.1	92.45	0.72
chicken_GCA_018711185.1	Systematic literature review	GCA_18711185.1	94.71	2.71
chicken_GCA_018711205.1	Systematic literature review	GCA_18711205.1	90.9	0.94
chicken_GCA_018711225.1	Systematic literature review	GCA_18711225.1	86.78	0.29
chicken_GCA_018711265.1	Systematic literature review	GCA_18711265.1	94.84	0.37
chicken_GCA_018711275.1	Systematic literature review	GCA_18711275.1	80.85	1.22
chicken_GCA_018711305.1	Systematic literature review	GCA_18711305.1	94.25	0.03
chicken_GCA_018711385.1	Systematic literature review	GCA_18711385.1	85.13	0.36
chicken_GCA_018711405.1	Systematic literature review	GCA_18711405.1	87.94	0.11
chicken_GCA_018711415.1	Systematic literature review	GCA_18711415.1	88.6	2.82
chicken_GCA_018711445.1	Systematic literature review	GCA_18711445.1	82.47	4.14
chicken_GCA_018711505.1	Systematic literature review	GCA_18711505.1	83.22	0.26
chicken_GCA_018711525.1	Systematic literature review	GCA_18711525.1	82.31	0.51
chicken_GCA_018711545.1	Systematic literature review	GCA_18711545.1	96.23	0.04
chicken_GCA_018711585.1	Systematic literature review	GCA_18711585.1	81.05	0.86
chicken_GCA_018711605.1	Systematic literature review	GCA_18711605.1	85.07	0.19
chicken_GCA_018711625.1	Systematic literature review	GCA_18711625.1	94.97	0.22
chicken_GCA_018711655.1	Systematic literature review	GCA_18711655.1	100	1.16
chicken_GCA_018711685.1	Systematic literature review	GCA_18711685.1	89.83	1.46
chicken_GCA_018711725.1	Systematic literature review	GCA_18711725.1	98.6	1.75
chicken_GCA_018711755.1	Systematic literature review	GCA_18711755.1	85.26	1.25
chicken_GCA_018711775.1	Systematic literature review	GCA_18711775.1	87.38	1.01
chicken_GCA_018711785.1	Systematic literature review	GCA_18711785.1	71.54	2.06
chicken_GCA_018711815.1	Systematic literature review	GCA_18711815.1	87.39	0.05
chicken_GCA_018711885.1	Systematic literature review	GCA_18711885.1	88.66	0.93
chicken_GCA_018711925.1	Systematic literature review	GCA_18711925.1	100	0.3
chicken_GCA_018711945.1	Systematic literature review	GCA_18711945.1	77.19	1.77
chicken_GCA_018711955.1	Systematic literature review	GCA_18711955.1	90.94	5.35
chicken_GCA_018711985.1	Systematic literature review	GCA_18711985.1	87.52	0.37
chicken_GCA_018711995.1	Systematic literature review	GCA_18711995.1	79.93	0.02
chicken_GCA_018712065.1	Systematic literature review	GCA_18712065.1	94.07	0.16
chicken_GCA_018712075.1	Systematic literature review	GCA_18712075.1	99.95	0.98
chicken_GCA_018712125.1	Systematic literature review	GCA_18712125.1	95.89	0.87
chicken_GCA_018712135.1	Systematic literature review	GCA_18712135.1	75.3	0.37
chicken_GCA_018712145.1	Systematic literature review	GCA_18712145.1	98.01	0.04
chicken_GCA_018712225.1	Systematic literature review	GCA_18712225.1	85.78	2.44
chicken_GCA_018712245.1	Systematic literature review	GCA_18712245.1	84.29	0.25
chicken_GCA_018712265.1	Systematic literature review	GCA_18712265.1	99.44	0.01
chicken_GCA_018712275.1	Systematic literature review	GCA_18712275.1	86.45	0.19
chicken_GCA_018712345.1	Systematic literature review	GCA_18712345.1	97.97	0.26
chicken_GCA_018712365.1	Systematic literature review	GCA_18712365.1	84.26	0.68
chicken_GCA_018712385.1	Systematic literature review	GCA_18712385.1	90.69	2.57
chicken_GCA_018712405.1	Systematic literature review	GCA_18712405.1	82.45	0.13
chicken_GCA_018712425.1	Systematic literature review	GCA_18712425.1	76.35	1.05
chicken_GCA_018712435.1	Systematic literature review	GCA_18712435.1	97.43	0.02
chicken_GCA_018712465.1	Systematic literature review	GCA_18712465.1	86.4	1.79
chicken_GCA_018712505.1	Systematic literature review	GCA_18712505.1	68.62	0.66
chicken_GCA_018712515.1	Systematic literature review	GCA_18712515.1	100	3.14
chicken_GCA_018712545.1	Systematic literature review	GCA_18712545.1	87.38	0.26
chicken_GCA_018712555.1	Systematic literature review	GCA_18712555.1	92.98	0
chicken_GCA_018712565.1	Systematic literature review	GCA_18712565.1	89.51	2.83
chicken_GCA_018712605.1	Systematic literature review	GCA_18712605.1	86.83	4.39
chicken_GCA_018712615.1	Systematic literature review	GCA_18712615.1	75.88	1.64
chicken_GCA_018712645.1	Systematic literature review	GCA_18712645.1	89.36	0.36
chicken_GCA_018712655.1	Systematic literature review	GCA_18712655.1	85.5	0
chicken_GCA_018712665.1	Systematic literature review	GCA_18712665.1	88	1.21
chicken_GCA_018712705.1	Systematic literature review	GCA_18712705.1	93.26	0.31
chicken_GCA_018712725.1	Systematic literature review	GCA_18712725.1	89.77	0.28
chicken_GCA_018712745.1	Systematic literature review	GCA_18712745.1	85.38	0
chicken_GCA_018712755.1	Systematic literature review	GCA_18712755.1	83.84	1.26
chicken_GCA_018712785.1	Systematic literature review	GCA_18712785.1	90.01	0.81
chicken_GCA_018712805.1	Systematic literature review	GCA_18712805.1	97.09	0
chicken_GCA_018712825.1	Systematic literature review	GCA_18712825.1	96	0.1
chicken_GCA_018712835.1	Systematic literature review	GCA_18712835.1	81.67	0.77
chicken_GCA_018712865.1	Systematic literature review	GCA_18712865.1	99.96	1.01
chicken_GCA_018712885.1	Systematic literature review	GCA_18712885.1	67.76	3.03
chicken_GCA_018712905.1	Systematic literature review	GCA_18712905.1	87.1	0.25
chicken_GCA_018712915.1	Systematic literature review	GCA_18712915.1	92.6	0.32
chicken_GCA_018712945.1	Systematic literature review	GCA_18712945.1	87.14	1.08
chicken_GCA_018712955.1	Systematic literature review	GCA_18712955.1	85.62	0.47
chicken_GCA_018712985.1	Systematic literature review	GCA_18712985.1	90.47	1.11
chicken_GCA_018713005.1	Systematic literature review	GCA_18713005.1	89.51	3.71
chicken_GCA_018713015.1	Systematic literature review	GCA_18713015.1	94.94	5.03
chicken_GCA_018713045.1	Systematic literature review	GCA_18713045.1	92.68	5.79
chicken_GCA_018713055.1	Systematic literature review	GCA_18713055.1	99.98	0.95
chicken_GCA_018713065.1	Systematic literature review	GCA_18713065.1	91.62	2.9
chicken_GCA_018713105.1	Systematic literature review	GCA_18713105.1	89.12	0.86
chicken_GCA_018713115.1	Systematic literature review	GCA_18713115.1	92.84	0.76
chicken_GCA_018713145.1	Systematic literature review	GCA_18713145.1	80.68	0.1
chicken_GCA_018713165.1	Systematic literature review	GCA_18713165.1	94.13	0
chicken_GCA_018713185.1	Systematic literature review	GCA_18713185.1	83.6	0
chicken_GCA_018713205.1	Systematic literature review	GCA_18713205.1	88.85	0.32
chicken_GCA_018713215.1	Systematic literature review	GCA_18713215.1	95.53	3.65
chicken_GCA_018713245.1	Systematic literature review	GCA_18713245.1	77.32	2.04
chicken_GCA_018713255.1	Systematic literature review	GCA_18713255.1	96.1	2.53
chicken_GCA_018713285.1	Systematic literature review	GCA_18713285.1	88.36	0.12
chicken_GCA_018713305.1	Systematic literature review	GCA_18713305.1	95.63	0.83
chicken_GCA_018713325.1	Systematic literature review	GCA_18713325.1	87.5	0.03
chicken_GCA_018713335.1	Systematic literature review	GCA_18713335.1	98.33	1.93
chicken_GCA_018713365.1	Systematic literature review	GCA_18713365.1	93.85	2.17
chicken_GCA_018713375.1	Systematic literature review	GCA_18713375.1	80.79	6.74
chicken_GCA_018713405.1	Systematic literature review	GCA_18713405.1	87.25	0.16
chicken_GCA_018713425.1	Systematic literature review	GCA_18713425.1	91.01	0.01
chicken_GCA_018713435.1	Systematic literature review	GCA_18713435.1	73.31	0.07
chicken_GCA_018713465.1	Systematic literature review	GCA_18713465.1	77.32	0.64
chicken_GCA_018713485.1	Systematic literature review	GCA_18713485.1	82.28	0.11
chicken_GCA_018713505.1	Systematic literature review	GCA_18713505.1	81.55	0.47
chicken_GCA_018713515.1	Systematic literature review	GCA_18713515.1	96.87	0.05
chicken_GCA_018713585.1	Systematic literature review	GCA_18713585.1	89.62	1.15
chicken_GCA_018713605.1	Systematic literature review	GCA_18713605.1	99.53	0.29
chicken_GCA_018713665.1	Systematic literature review	GCA_18713665.1	92.08	0.08
chicken_GCA_018713685.1	Systematic literature review	GCA_18713685.1	93.92	0.03
chicken_GCA_018713725.1	Systematic literature review	GCA_18713725.1	96.78	0.07
chicken_GCA_018713745.1	Systematic literature review	GCA_18713745.1	96.32	0.58
chicken_GCA_018713755.1	Systematic literature review	GCA_18713755.1	92.38	0.22
chicken_GCA_018713795.1	Systematic literature review	GCA_18713795.1	95.08	1.37
chicken_GCA_018713805.1	Systematic literature review	GCA_18713805.1	80.96	0.79
chicken_GCA_018713865.1	Systematic literature review	GCA_18713865.1	95.97	0.51
chicken_GCA_018713905.1	Systematic literature review	GCA_18713905.1	91.33	0.08
chicken_GCA_018713965.1	Systematic literature review	GCA_18713965.1	80.47	0.26
chicken_GCA_018713975.1	Systematic literature review	GCA_18713975.1	92.59	1.83
chicken_GCA_018714005.1	Systematic literature review	GCA_18714005.1	98.6	1.32
chicken_GCA_018714045.1	Systematic literature review	GCA_18714045.1	91.25	0.09
chicken_GCA_018714085.1	Systematic literature review	GCA_18714085.1	86.5	0.42
chicken_GCA_018714105.1	Systematic literature review	GCA_18714105.1	98.39	0.14
chicken_GCA_018714125.1	Systematic literature review	GCA_18714125.1	97.62	0
chicken_GCA_018714145.1	Systematic literature review	GCA_18714145.1	86.79	0.13
chicken_GCA_018714165.1	Systematic literature review	GCA_18714165.1	81.08	0.27
chicken_GCA_018714185.1	Systematic literature review	GCA_18714185.1	87.14	1.71
chicken_GCA_018714205.1	Systematic literature review	GCA_18714205.1	88.61	0.88
chicken_GCA_018714245.1	Systematic literature review	GCA_18714245.1	91.9	0.52
chicken_GCA_018714285.1	Systematic literature review	GCA_18714285.1	80.85	0.49
chicken_GCA_018714325.1	Systematic literature review	GCA_18714325.1	90.01	2.29
chicken_GCA_018714345.1	Systematic literature review	GCA_18714345.1	96.82	0.18
chicken_GCA_018714385.1	Systematic literature review	GCA_18714385.1	88.5	0.1
chicken_GCA_018714405.1	Systematic literature review	GCA_18714405.1	87.62	0.04
chicken_GCA_018714445.1	Systematic literature review	GCA_18714445.1	91.1	0
chicken_GCA_018714485.1	Systematic literature review	GCA_18714485.1	95.89	0.01
chicken_GCA_018714505.1	Systematic literature review	GCA_18714505.1	86.39	1.69
chicken_GCA_018714545.1	Systematic literature review	GCA_18714545.1	72.76	0.03
chicken_GCA_018714565.1	Systematic literature review	GCA_18714565.1	97.25	0.85
chicken_GCA_018714575.1	Systematic literature review	GCA_18714575.1	90.59	0.8
chicken_GCA_018714625.1	Systematic literature review	GCA_18714625.1	75.66	0.43
chicken_GCA_018714645.1	Systematic literature review	GCA_18714645.1	82.47	0
chicken_GCA_018714665.1	Systematic literature review	GCA_18714665.1	88.11	0
chicken_GCA_018714685.1	Systematic literature review	GCA_18714685.1	98.79	0.31
chicken_GCA_018714695.1	Systematic literature review	GCA_18714695.1	86.49	0.02
chicken_GCA_018714725.1	Systematic literature review	GCA_18714725.1	72.88	0.97
chicken_GCA_018714745.1	Systematic literature review	GCA_18714745.1	81.68	2.39
chicken_GCA_018714755.1	Systematic literature review	GCA_18714755.1	75.89	0.6
chicken_GCA_018714785.1	Systematic literature review	GCA_18714785.1	86.2	0.03
chicken_GCA_018714805.1	Systematic literature review	GCA_18714805.1	97.32	0.01
chicken_GCA_018714825.1	Systematic literature review	GCA_18714825.1	91.51	2.16
chicken_GCA_018714845.1	Systematic literature review	GCA_18714845.1	90.25	0.42
chicken_GCA_018714855.1	Systematic literature review	GCA_18714855.1	94.17	2.05
chicken_GCA_018714885.1	Systematic literature review	GCA_18714885.1	86.01	0.21
chicken_GCA_018714895.1	Systematic literature review	GCA_18714895.1	95.2	0.16
chicken_GCA_018714925.1	Systematic literature review	GCA_18714925.1	91.42	0.7
chicken_GCA_018714945.1	Systematic literature review	GCA_18714945.1	89.06	0.54
chicken_GCA_018714965.1	Systematic literature review	GCA_18714965.1	94.27	0.54
chicken_GCA_018714975.1	Systematic literature review	GCA_18714975.1	80.86	0.05
chicken_GCA_018714995.1	Systematic literature review	GCA_18714995.1	85.51	0.49
chicken_GCA_018715025.1	Systematic literature review	GCA_18715025.1	85.34	0.72
chicken_GCA_018715045.1	Systematic literature review	GCA_18715045.1	95.05	0.3
chicken_GCA_018715065.1	Systematic literature review	GCA_18715065.1	87.49	1.4
chicken_GCA_018715085.1	Systematic literature review	GCA_18715085.1	77.35	1.39
chicken_GCA_018715105.1	Systematic literature review	GCA_18715105.1	76.36	0.02
chicken_GCA_018715125.1	Systematic literature review	GCA_18715125.1	96.6	2.15
chicken_GCA_018715145.1	Systematic literature review	GCA_18715145.1	83.49	1.82
chicken_GCA_018715165.1	Systematic literature review	GCA_18715165.1	88.33	3.04
chicken_GCA_018715175.1	Systematic literature review	GCA_18715175.1	95.72	1.07
chicken_GCA_018715195.1	Systematic literature review	GCA_18715195.1	91.03	0.24
chicken_GCA_018715225.1	Systematic literature review	GCA_18715225.1	75.62	0.33
chicken_GCA_018715245.1	Systematic literature review	GCA_18715245.1	92.82	0.89
chicken_GCA_018715265.1	Systematic literature review	GCA_18715265.1	86.74	1.05
chicken_GCA_018715285.1	Systematic literature review	GCA_18715285.1	83.64	0.25
chicken_GCA_018715295.1	Systematic literature review	GCA_18715295.1	81.74	0.01
chicken_GCA_018715325.1	Systematic literature review	GCA_18715325.1	97.66	2.39
chicken_GCA_018715345.1	Systematic literature review	GCA_18715345.1	94.92	0.57
chicken_GCA_018715365.1	Systematic literature review	GCA_18715365.1	84.79	0
chicken_GCA_018715385.1	Systematic literature review	GCA_18715385.1	78.82	0.29
chicken_GCA_018715395.1	Systematic literature review	GCA_18715395.1	94.48	0.2
chicken_GCA_018715425.1	Systematic literature review	GCA_18715425.1	78.17	2.28
chicken_GCA_018715445.1	Systematic literature review	GCA_18715445.1	90.95	3.72
chicken_GCA_018715465.1	Systematic literature review	GCA_18715465.1	90.44	1.33
chicken_GCA_018715485.1	Systematic literature review	GCA_18715485.1	87.5	0.28
chicken_GCA_018715495.1	Systematic literature review	GCA_18715495.1	94.12	0.18
chicken_GCA_018715525.1	Systematic literature review	GCA_18715525.1	95.98	0.16
chicken_GCA_018715545.1	Systematic literature review	GCA_18715545.1	80.83	0.88
chicken_GCA_018715565.1	Systematic literature review	GCA_18715565.1	97.01	2.03
chicken_GCA_018715585.1	Systematic literature review	GCA_18715585.1	83.78	1.96
chicken_GCA_018715595.1	Systematic literature review	GCA_18715595.1	99.52	0.02
chicken_GCA_018715625.1	Systematic literature review	GCA_18715625.1	97.01	2.89
chicken_GCA_018715645.1	Systematic literature review	GCA_18715645.1	87.43	1.58
chicken_GCA_018715665.1	Systematic literature review	GCA_18715665.1	86.31	0.87
chicken_GCA_018715685.1	Systematic literature review	GCA_18715685.1	82.58	0.19
chicken_GCA_018715695.1	Systematic literature review	GCA_18715695.1	73.98	3.44
chicken_GCA_018715725.1	Systematic literature review	GCA_18715725.1	86.76	1.86
chicken_GCA_018715745.1	Systematic literature review	GCA_18715745.1	86.13	0.04
chicken_GCA_018715765.1	Systematic literature review	GCA_18715765.1	98.62	1.47
chicken_GCA_018715775.1	Systematic literature review	GCA_18715775.1	86.93	0.33
chicken_GCA_018715805.1	Systematic literature review	GCA_18715805.1	98.79	1.24
chicken_GCA_018715825.1	Systematic literature review	GCA_18715825.1	78.94	0.91
chicken_GCA_018715835.1	Systematic literature review	GCA_18715835.1	82.23	0.15
chicken_GCA_018715855.1	Systematic literature review	GCA_18715855.1	85.52	2.68
chicken_GCA_018715885.1	Systematic literature review	GCA_18715885.1	99.46	0.96
chicken_GCA_018715905.1	Systematic literature review	GCA_18715905.1	88.82	0.68
chicken_GCA_018715925.1	Systematic literature review	GCA_18715925.1	94.28	1.97
chicken_GCA_018715935.1	Systematic literature review	GCA_18715935.1	98.95	0.44
chicken_GCA_018715965.1	Systematic literature review	GCA_18715965.1	78.32	0.28
chicken_GCA_018715985.1	Systematic literature review	GCA_18715985.1	91.58	2.12
chicken_GCA_018716005.1	Systematic literature review	GCA_18716005.1	78.42	3.32
chicken_GCA_018716015.1	Systematic literature review	GCA_18716015.1	87.29	4
chicken_GCA_018716045.1	Systematic literature review	GCA_18716045.1	95.03	2.51
chicken_GCA_018716065.1	Systematic literature review	GCA_18716065.1	91.43	1.97
chicken_GCA_018716085.1	Systematic literature review	GCA_18716085.1	93.63	0.31
chicken_GCA_018716105.1	Systematic literature review	GCA_18716105.1	98.08	0
chicken_GCA_018716115.1	Systematic literature review	GCA_18716115.1	90.73	0.41
chicken_GCA_018716135.1	Systematic literature review	GCA_18716135.1	82.52	0.96
chicken_GCA_018716205.1	Systematic literature review	GCA_18716205.1	85.25	1.64
chicken_GCA_018716225.1	Systematic literature review	GCA_18716225.1	92.35	2.7
chicken_GCA_018716285.1	Systematic literature review	GCA_18716285.1	95	2.21
chicken_GCA_018716295.1	Systematic literature review	GCA_18716295.1	83.25	0.14
chicken_GCA_018716305.1	Systematic literature review	GCA_18716305.1	98.05	2.27
chicken_GCA_018716365.1	Systematic literature review	GCA_18716365.1	87.69	5.39
chicken_GCA_018716385.1	Systematic literature review	GCA_18716385.1	96.71	1.01
chicken_GCA_018716405.1	Systematic literature review	GCA_18716405.1	91.31	3
chicken_GCA_018716485.1	Systematic literature review	GCA_18716485.1	95.82	0.26
chicken_GCA_018716505.1	Systematic literature review	GCA_18716505.1	83.88	0.99
chicken_GCA_018716525.1	Systematic literature review	GCA_18716525.1	84.54	0.15
chicken_GCA_018716545.1	Systematic literature review	GCA_18716545.1	92.81	1.56
chicken_GCA_018716565.1	Systematic literature review	GCA_18716565.1	96.85	3.05
chicken_GCA_018716575.1	Systematic literature review	GCA_18716575.1	80.5	0.56
chicken_GCA_018716625.1	Systematic literature review	GCA_18716625.1	98.95	1.27
chicken_GCA_018716635.1	Systematic literature review	GCA_18716635.1	89.86	4.02
chicken_GCA_018716725.1	Systematic literature review	GCA_18716725.1	96.73	0.92
chicken_GCA_018716745.1	Systematic literature review	GCA_18716745.1	91.68	0.37
chicken_GCA_018716755.1	Systematic literature review	GCA_18716755.1	83	1.68
chicken_GCA_018716785.1	Systematic literature review	GCA_18716785.1	79.48	2.21
chicken_GCA_018716795.1	Systematic literature review	GCA_18716795.1	79.47	3.86
chicken_GCA_018716805.1	Systematic literature review	GCA_18716805.1	97.06	1.73
chicken_GCA_018716875.1	Systematic literature review	GCA_18716875.1	82.68	2.02
chicken_GCA_018716885.1	Systematic literature review	GCA_18716885.1	98.26	0.48
chicken_GCA_018716965.1	Systematic literature review	GCA_18716965.1	91.52	1.1
chicken_GCA_018716975.1	Systematic literature review	GCA_18716975.1	98.45	2.05
chicken_GCA_018883555.1	Systematic literature review	GCA_18883555.1	95.28	0.61
chicken_GCA_018883625.1	Systematic literature review	GCA_18883625.1	83.99	4.08
chicken_GCA_018883635.1	Systematic literature review	GCA_18883635.1	96.47	2.6
chicken_GCA_018883665.1	Systematic literature review	GCA_18883665.1	88.12	3.46
chicken_GCA_018883675.1	Systematic literature review	GCA_18883675.1	87.24	0
chicken_GCA_018883705.1	Systematic literature review	GCA_18883705.1	84.95	0.68
chicken_GCA_018883715.1	Systematic literature review	GCA_18883715.1	88.6	0.14
chicken_GCA_018883725.1	Systematic literature review	GCA_18883725.1	99.11	0.08
chicken_GCA_018883755.1	Systematic literature review	GCA_18883755.1	79.88	0.03
chicken_GCA_018883785.1	Systematic literature review	GCA_18883785.1	83.7	0.07
chicken_GCA_018883805.1	Systematic literature review	GCA_18883805.1	82.17	1.18
chicken_GCA_018883815.1	Systematic literature review	GCA_18883815.1	82.93	0.01
chicken_GCA_018883825.1	Systematic literature review	GCA_18883825.1	76.38	2.57
chicken_GCA_018883865.1	Systematic literature review	GCA_18883865.1	93.19	0.73
chicken_GCA_018883875.1	Systematic literature review	GCA_18883875.1	85.26	2.71
chicken_GCA_018883885.1	Systematic literature review	GCA_18883885.1	80.36	0.72
chicken_GCA_018883895.1	Systematic literature review	GCA_18883895.1	92.54	0.67
chicken_GCA_018883945.1	Systematic literature review	GCA_18883945.1	94.66	6.27
chicken_GCA_018883965.1	Systematic literature review	GCA_18883965.1	87.64	1.08
chicken_GCA_018883975.1	Systematic literature review	GCA_18883975.1	88.68	0.57
chicken_GCA_018883985.1	Systematic literature review	GCA_18883985.1	83.5	0.15
chicken_GCA_018884025.1	Systematic literature review	GCA_18884025.1	85.98	5.02
chicken_GCA_018884035.1	Systematic literature review	GCA_18884035.1	81.07	0.69
chicken_GCA_019112625.1	Systematic literature review	GCA_19112625.1	85.32	1.5
chicken_GCA_019112635.1	Systematic literature review	GCA_19112635.1	75.37	0.06
chicken_GCA_019112665.1	Systematic literature review	GCA_19112665.1	94.84	0.36
chicken_GCA_019112675.1	Systematic literature review	GCA_19112675.1	79.18	1.47
chicken_GCA_019112695.1	Systematic literature review	GCA_19112695.1	80.45	2.07
chicken_GCA_019112725.1	Systematic literature review	GCA_19112725.1	87.99	2.27
chicken_GCA_019112735.1	Systematic literature review	GCA_19112735.1	89.91	0.96
chicken_GCA_019112765.1	Systematic literature review	GCA_19112765.1	100	0.29
chicken_GCA_019112785.1	Systematic literature review	GCA_19112785.1	91.45	3.68
chicken_GCA_019112805.1	Systematic literature review	GCA_19112805.1	85.97	0.35
chicken_GCA_019112825.1	Systematic literature review	GCA_19112825.1	99.78	0.07
chicken_GCA_019112845.1	Systematic literature review	GCA_19112845.1	93.85	0.14
chicken_GCA_019112865.1	Systematic literature review	GCA_19112865.1	99.76	0.04
chicken_GCA_019112875.1	Systematic literature review	GCA_19112875.1	99.99	0.88
chicken_GCA_019112895.1	Systematic literature review	GCA_19112895.1	99.26	0.69
chicken_GCA_019112925.1	Systematic literature review	GCA_19112925.1	82.32	0.28
chicken_GCA_019112945.1	Systematic literature review	GCA_19112945.1	74.23	0
chicken_GCA_019112965.1	Systematic literature review	GCA_19112965.1	99.99	2.76
chicken_GCA_019112985.1	Systematic literature review	GCA_19112985.1	99.15	0.4
chicken_GCA_019113005.1	Systematic literature review	GCA_19113005.1	97.73	0
chicken_GCA_019113025.1	Systematic literature review	GCA_19113025.1	86.3	0.27
chicken_GCA_019113035.1	Systematic literature review	GCA_19113035.1	77.98	1.34
chicken_GCA_019113065.1	Systematic literature review	GCA_19113065.1	82.33	1.69
chicken_GCA_019113085.1	Systematic literature review	GCA_19113085.1	87.09	0.5
chicken_GCA_019113095.1	Systematic literature review	GCA_19113095.1	81.07	1.23
chicken_GCA_019113125.1	Systematic literature review	GCA_19113125.1	91.63	1.46
chicken_GCA_019113145.1	Systematic literature review	GCA_19113145.1	99.33	0.12
chicken_GCA_019113165.1	Systematic literature review	GCA_19113165.1	98.26	0.28
chicken_GCA_019113175.1	Systematic literature review	GCA_19113175.1	95.09	1.25
chicken_GCA_019113195.1	Systematic literature review	GCA_19113195.1	83.76	0.05
chicken_GCA_019113205.1	Systematic literature review	GCA_19113205.1	98.11	0.74
chicken_GCA_019113245.1	Systematic literature review	GCA_19113245.1	96.93	0.17
chicken_GCA_019113265.1	Systematic literature review	GCA_19113265.1	91.9	0.08
chicken_GCA_019113275.1	Systematic literature review	GCA_19113275.1	86.19	0.62
chicken_GCA_019113295.1	Systematic literature review	GCA_19113295.1	99.93	0
chicken_GCA_019113305.1	Systematic literature review	GCA_19113305.1	94.04	3.09
chicken_GCA_019113345.1	Systematic literature review	GCA_19113345.1	92.13	3.19
chicken_GCA_019113355.1	Systematic literature review	GCA_19113355.1	97.61	0
chicken_GCA_019113365.1	Systematic literature review	GCA_19113365.1	85.36	0.43
chicken_GCA_019113395.1	Systematic literature review	GCA_19113395.1	98.65	0.21
chicken_GCA_019113425.1	Systematic literature review	GCA_19113425.1	86.66	0.18
chicken_GCA_019113445.1	Systematic literature review	GCA_19113445.1	81.26	0.23
chicken_GCA_019113455.1	Systematic literature review	GCA_19113455.1	82.94	0.67
chicken_GCA_019113465.1	Systematic literature review	GCA_19113465.1	76.56	0.12
chicken_GCA_019113475.1	Systematic literature review	GCA_19113475.1	91.18	4.57
chicken_GCA_019113495.1	Systematic literature review	GCA_19113495.1	82.24	0.92
chicken_GCA_019113545.1	Systematic literature review	GCA_19113545.1	83.39	4.11
chicken_GCA_019113555.1	Systematic literature review	GCA_19113555.1	98.73	0.64
chicken_GCA_019113585.1	Systematic literature review	GCA_19113585.1	88.22	0.01
chicken_GCA_019113605.1	Systematic literature review	GCA_19113605.1	84.37	3.54
chicken_GCA_019113615.1	Systematic literature review	GCA_19113615.1	96.75	0.34
chicken_GCA_019113645.1	Systematic literature review	GCA_19113645.1	98.06	2.04
chicken_GCA_019113665.1	Systematic literature review	GCA_19113665.1	82.35	0.48
chicken_GCA_019113675.1	Systematic literature review	GCA_19113675.1	99.75	0.59
chicken_GCA_019113685.1	Systematic literature review	GCA_19113685.1	87.36	0.11
chicken_GCA_019113725.1	Systematic literature review	GCA_19113725.1	82.94	0
chicken_GCA_019113745.1	Systematic literature review	GCA_19113745.1	82.57	0.21
chicken_GCA_019113755.1	Systematic literature review	GCA_19113755.1	91.67	1.41
chicken_GCA_019113785.1	Systematic literature review	GCA_19113785.1	95.96	2.33
chicken_GCA_019113805.1	Systematic literature review	GCA_19113805.1	81.55	0.16
chicken_GCA_019113825.1	Systematic literature review	GCA_19113825.1	99.43	0.27
chicken_GCA_019113845.1	Systematic literature review	GCA_19113845.1	98.06	2.07
chicken_GCA_019113865.1	Systematic literature review	GCA_19113865.1	79.01	0.04
chicken_GCA_019113885.1	Systematic literature review	GCA_19113885.1	84.29	0.73
chicken_GCA_019113905.1	Systematic literature review	GCA_19113905.1	92.83	3.3
chicken_GCA_019113915.1	Systematic literature review	GCA_19113915.1	98.95	2.81
chicken_GCA_019113945.1	Systematic literature review	GCA_19113945.1	92.72	2.22
chicken_GCA_019113965.1	Systematic literature review	GCA_19113965.1	86.15	2.43
chicken_GCA_019113985.1	Systematic literature review	GCA_19113985.1	72.46	0.76
chicken_GCA_019114005.1	Systematic literature review	GCA_19114005.1	99.99	0.34
chicken_GCA_019114015.1	Systematic literature review	GCA_19114015.1	85.49	1.58
chicken_GCA_019114025.1	Systematic literature review	GCA_19114025.1	82.9	2.43
chicken_GCA_019114065.1	Systematic literature review	GCA_19114065.1	92.07	0.03
chicken_GCA_019114085.1	Systematic literature review	GCA_19114085.1	91.1	0.36
chicken_GCA_019114105.1	Systematic literature review	GCA_19114105.1	87.84	0.27
chicken_GCA_019114115.1	Systematic literature review	GCA_19114115.1	82.08	1.4
chicken_GCA_019114135.1	Systematic literature review	GCA_19114135.1	94.12	2.58
chicken_GCA_019114165.1	Systematic literature review	GCA_19114165.1	83.19	0.8
chicken_GCA_019114175.1	Systematic literature review	GCA_19114175.1	96.08	0.07
chicken_GCA_019114205.1	Systematic literature review	GCA_19114205.1	99.56	0.41
chicken_GCA_019114225.1	Systematic literature review	GCA_19114225.1	97.63	1.13
chicken_GCA_019114245.1	Systematic literature review	GCA_19114245.1	92.72	1.71
chicken_GCA_019114265.1	Systematic literature review	GCA_19114265.1	96.66	0.14
chicken_GCA_019114285.1	Systematic literature review	GCA_19114285.1	88.19	0
chicken_GCA_019114305.1	Systematic literature review	GCA_19114305.1	98.96	1
chicken_GCA_019114325.1	Systematic literature review	GCA_19114325.1	80.69	0
chicken_GCA_019114345.1	Systematic literature review	GCA_19114345.1	77.4	1.54
chicken_GCA_019114365.1	Systematic literature review	GCA_19114365.1	89	0.08
chicken_GCA_019114385.1	Systematic literature review	GCA_19114385.1	95.16	1.77
chicken_GCA_019114405.1	Systematic literature review	GCA_19114405.1	85.05	0.31
chicken_GCA_019114415.1	Systematic literature review	GCA_19114415.1	92.1	1.62
chicken_GCA_019114445.1	Systematic literature review	GCA_19114445.1	93.63	0.01
chicken_GCA_019114465.1	Systematic literature review	GCA_19114465.1	86.05	0.81
chicken_GCA_019114485.1	Systematic literature review	GCA_19114485.1	86.93	0
chicken_GCA_019114495.1	Systematic literature review	GCA_19114495.1	91.2	0.24
chicken_GCA_019114515.1	Systematic literature review	GCA_19114515.1	92.11	1.85
chicken_GCA_019114545.1	Systematic literature review	GCA_19114545.1	89.29	5.33
chicken_GCA_019114565.1	Systematic literature review	GCA_19114565.1	91.81	3.66
chicken_GCA_019114585.1	Systematic literature review	GCA_19114585.1	91.58	2.85
chicken_GCA_019114605.1	Systematic literature review	GCA_19114605.1	83.37	0.33
chicken_GCA_019114625.1	Systematic literature review	GCA_19114625.1	88.64	3.3
chicken_GCA_019114645.1	Systematic literature review	GCA_19114645.1	77.14	0.26
chicken_GCA_019114665.1	Systematic literature review	GCA_19114665.1	77.77	0.37
chicken_GCA_019114685.1	Systematic literature review	GCA_19114685.1	84.59	1.37
chicken_GCA_019114705.1	Systematic literature review	GCA_19114705.1	84.84	0.84
chicken_GCA_019114715.1	Systematic literature review	GCA_19114715.1	85.03	0.72
chicken_GCA_019114745.1	Systematic literature review	GCA_19114745.1	81.48	0.03
chicken_GCA_019114755.1	Systematic literature review	GCA_19114755.1	89.88	3.18
chicken_GCA_019114785.1	Systematic literature review	GCA_19114785.1	94.65	0.5
chicken_GCA_019114805.1	Systematic literature review	GCA_19114805.1	87.37	0.8
chicken_GCA_019114825.1	Systematic literature review	GCA_19114825.1	78.74	0.96
chicken_GCA_019114845.1	Systematic literature review	GCA_19114845.1	83.06	0.86
chicken_GCA_019114865.1	Systematic literature review	GCA_19114865.1	96.05	4.91
chicken_GCA_019114885.1	Systematic literature review	GCA_19114885.1	89.63	6.32
chicken_GCA_019114905.1	Systematic literature review	GCA_19114905.1	96.27	1.26
chicken_GCA_019114925.1	Systematic literature review	GCA_19114925.1	82.97	0.54
chicken_GCA_019114945.1	Systematic literature review	GCA_19114945.1	99.8	0.17
chicken_GCA_019114965.1	Systematic literature review	GCA_19114965.1	91.03	0.1
chicken_GCA_019114985.1	Systematic literature review	GCA_19114985.1	97.83	2.04
chicken_GCA_019115005.1	Systematic literature review	GCA_19115005.1	96.81	1.09
chicken_GCA_019115025.1	Systematic literature review	GCA_19115025.1	88.34	0.16
chicken_GCA_019115045.1	Systematic literature review	GCA_19115045.1	95.05	0.63
chicken_GCA_019115065.1	Systematic literature review	GCA_19115065.1	92.82	0.09
chicken_GCA_019115075.1	Systematic literature review	GCA_19115075.1	90.45	0.2
chicken_GCA_019115085.1	Systematic literature review	GCA_19115085.1	88.63	0.34
chicken_GCA_019115125.1	Systematic literature review	GCA_19115125.1	97.38	0.19
chicken_GCA_019115145.1	Systematic literature review	GCA_19115145.1	82.99	1
chicken_GCA_019115165.1	Systematic literature review	GCA_19115165.1	87.19	0
chicken_GCA_019115185.1	Systematic literature review	GCA_19115185.1	90.74	1.08
chicken_GCA_019115195.1	Systematic literature review	GCA_19115195.1	92.73	0.46
chicken_GCA_019115225.1	Systematic literature review	GCA_19115225.1	96.32	3.51
chicken_GCA_019115245.1	Systematic literature review	GCA_19115245.1	86.16	0.32
chicken_GCA_019115265.1	Systematic literature review	GCA_19115265.1	81.72	2.41
chicken_GCA_019115285.1	Systematic literature review	GCA_19115285.1	86.82	3.71
chicken_GCA_019115305.1	Systematic literature review	GCA_19115305.1	83.66	0.74
chicken_GCA_019115325.1	Systematic literature review	GCA_19115325.1	81.47	5.68
chicken_GCA_019115335.1	Systematic literature review	GCA_19115335.1	81.09	4.48
chicken_GCA_019115345.1	Systematic literature review	GCA_19115345.1	74.85	1.61
chicken_GCA_019115385.1	Systematic literature review	GCA_19115385.1	100	3.76
chicken_GCA_019115405.1	Systematic literature review	GCA_19115405.1	83.39	0.86
chicken_GCA_019115425.1	Systematic literature review	GCA_19115425.1	91.73	1.9
chicken_GCA_019115445.1	Systematic literature review	GCA_19115445.1	85.33	0.16
chicken_GCA_019115455.1	Systematic literature review	GCA_19115455.1	98.4	0.04
chicken_GCA_019115485.1	Systematic literature review	GCA_19115485.1	94.17	0.02
chicken_GCA_019115505.1	Systematic literature review	GCA_19115505.1	95.06	0.73
chicken_GCA_019115525.1	Systematic literature review	GCA_19115525.1	99.72	0
chicken_GCA_019115545.1	Systematic literature review	GCA_19115545.1	100	4.08
chicken_GCA_019115565.1	Systematic literature review	GCA_19115565.1	87.62	2.95
chicken_GCA_019115585.1	Systematic literature review	GCA_19115585.1	81.06	1.4
chicken_GCA_019115605.1	Systematic literature review	GCA_19115605.1	89.79	1.55
chicken_GCA_019115615.1	Systematic literature review	GCA_19115615.1	86.45	3.11
chicken_GCA_019115645.1	Systematic literature review	GCA_19115645.1	86.28	0.03
chicken_GCA_019115665.1	Systematic literature review	GCA_19115665.1	89.87	2.16
chicken_GCA_019115685.1	Systematic literature review	GCA_19115685.1	78.68	0.78
chicken_GCA_019115705.1	Systematic literature review	GCA_19115705.1	98.23	0.59
chicken_GCA_019115725.1	Systematic literature review	GCA_19115725.1	91.43	0.24
chicken_GCA_019115745.1	Systematic literature review	GCA_19115745.1	89.21	0.34
chicken_GCA_019115765.1	Systematic literature review	GCA_19115765.1	89.28	0.5
chicken_GCA_019115785.1	Systematic literature review	GCA_19115785.1	85.93	2.56
chicken_GCA_019115805.1	Systematic literature review	GCA_19115805.1	98.3	0.43
chicken_GCA_019115825.1	Systematic literature review	GCA_19115825.1	84.98	0.19
chicken_GCA_019115845.1	Systematic literature review	GCA_19115845.1	99.6	0.79
chicken_GCA_019115865.1	Systematic literature review	GCA_19115865.1	88.81	2.99
chicken_GCA_019115885.1	Systematic literature review	GCA_19115885.1	91.89	0.07
chicken_GCA_019115895.1	Systematic literature review	GCA_19115895.1	94.45	0.68
chicken_GCA_019115905.1	Systematic literature review	GCA_19115905.1	79.73	0.03
chicken_GCA_019115945.1	Systematic literature review	GCA_19115945.1	89.82	0
chicken_GCA_019115965.1	Systematic literature review	GCA_19115965.1	89.66	2.35
chicken_GCA_019115985.1	Systematic literature review	GCA_19115985.1	99.38	0.13
chicken_GCA_019115995.1	Systematic literature review	GCA_19115995.1	88.56	0.83
chicken_GCA_019116025.1	Systematic literature review	GCA_19116025.1	99.43	8.2
chicken_GCA_019116045.1	Systematic literature review	GCA_19116045.1	77	3.91
chicken_GCA_019116065.1	Systematic literature review	GCA_19116065.1	78.54	0.02
chicken_GCA_019116085.1	Systematic literature review	GCA_19116085.1	82.2	0.55
chicken_GCA_019116105.1	Systematic literature review	GCA_19116105.1	82.68	0.75
chicken_GCA_019116115.1	Systematic literature review	GCA_19116115.1	90.31	0.03
chicken_GCA_019116145.1	Systematic literature review	GCA_19116145.1	82.43	2.68
chicken_GCA_019116165.1	Systematic literature review	GCA_19116165.1	100	0.16
chicken_GCA_019116185.1	Systematic literature review	GCA_19116185.1	75.9	4.64
chicken_GCA_019116195.1	Systematic literature review	GCA_19116195.1	76.64	0.03
chicken_GCA_019116225.1	Systematic literature review	GCA_19116225.1	84.16	0.49
chicken_GCA_019116245.1	Systematic literature review	GCA_19116245.1	99.74	0.2
chicken_GCA_019116265.1	Systematic literature review	GCA_19116265.1	89.09	1.17
chicken_GCA_019116285.1	Systematic literature review	GCA_19116285.1	80.67	2.76
chicken_GCA_019116305.1	Systematic literature review	GCA_19116305.1	92.68	1.84
chicken_GCA_019116325.1	Systematic literature review	GCA_19116325.1	98.93	1.05
chicken_GCA_019116345.1	Systematic literature review	GCA_19116345.1	83.81	1.71
chicken_GCA_019116365.1	Systematic literature review	GCA_19116365.1	97.79	0.02
chicken_GCA_019116385.1	Systematic literature review	GCA_19116385.1	91.31	0.78
chicken_GCA_019116405.1	Systematic literature review	GCA_19116405.1	77.4	6.42
chicken_GCA_019116425.1	Systematic literature review	GCA_19116425.1	95.82	1.77
chicken_GCA_019116445.1	Systematic literature review	GCA_19116445.1	83.4	2.44
chicken_GCA_019116455.1	Systematic literature review	GCA_19116455.1	85.71	0.41
chicken_GCA_019116485.1	Systematic literature review	GCA_19116485.1	94.28	2.59
chicken_GCA_019116505.1	Systematic literature review	GCA_19116505.1	85.59	2.85
chicken_GCA_019116525.1	Systematic literature review	GCA_19116525.1	81.51	0.42
chicken_GCA_019116545.1	Systematic literature review	GCA_19116545.1	88.29	2.59
chicken_GCA_019116555.1	Systematic literature review	GCA_19116555.1	92.07	1.56
chicken_GCA_019116585.1	Systematic literature review	GCA_19116585.1	92.63	0.85
chicken_GCA_019116605.1	Systematic literature review	GCA_19116605.1	79.37	1.74
chicken_GCA_019116625.1	Systematic literature review	GCA_19116625.1	88.19	0.07
chicken_GCA_019116635.1	Systematic literature review	GCA_19116635.1	85.04	0.76
chicken_GCA_019116645.1	Systematic literature review	GCA_19116645.1	95.27	0.01
chicken_GCA_019116685.1	Systematic literature review	GCA_19116685.1	95.97	0.32
chicken_GCA_019116705.1	Systematic literature review	GCA_19116705.1	83.27	1.25
chicken_GCA_019116715.1	Systematic literature review	GCA_19116715.1	97.28	0.97
chicken_GCA_019116745.1	Systematic literature review	GCA_19116745.1	81.15	1.51
chicken_GCA_019116755.1	Systematic literature review	GCA_19116755.1	88.33	1.48
chicken_GCA_019116785.1	Systematic literature review	GCA_19116785.1	93.64	4
chicken_GCA_019116805.1	Systematic literature review	GCA_19116805.1	85.7	2.22
chicken_GCA_019116815.1	Systematic literature review	GCA_19116815.1	85.31	0
chicken_GCA_019116845.1	Systematic literature review	GCA_19116845.1	75.53	2.11
chicken_GCA_019116865.1	Systematic literature review	GCA_19116865.1	81.61	5.79
chicken_GCA_019116885.1	Systematic literature review	GCA_19116885.1	92.4	1.67
chicken_GCA_019116905.1	Systematic literature review	GCA_19116905.1	94.26	0.37
chicken_GCA_019116915.1	Systematic literature review	GCA_19116915.1	81.78	1.67
chicken_GCA_019116945.1	Systematic literature review	GCA_19116945.1	91.13	0.46
chicken_GCA_019116965.1	Systematic literature review	GCA_19116965.1	91.68	0.48
chicken_GCA_019116985.1	Systematic literature review	GCA_19116985.1	95.32	1.15
chicken_GCA_019117005.1	Systematic literature review	GCA_19117005.1	95.41	0.12
chicken_GCA_019117025.1	Systematic literature review	GCA_19117025.1	95.27	1.03
chicken_GCA_019117045.1	Systematic literature review	GCA_19117045.1	81.56	0.24
chicken_GCA_019117065.1	Systematic literature review	GCA_19117065.1	94.3	0.75
chicken_GCA_019117085.1	Systematic literature review	GCA_19117085.1	84.43	1.38
chicken_GCA_019117105.1	Systematic literature review	GCA_19117105.1	99.86	0.3
chicken_GCA_019117125.1	Systematic literature review	GCA_19117125.1	94.33	1.39
chicken_GCA_019117135.1	Systematic literature review	GCA_19117135.1	94.59	0.09
chicken_GCA_019117165.1	Systematic literature review	GCA_19117165.1	88.5	3.47
chicken_GCA_019117185.1	Systematic literature review	GCA_19117185.1	90.76	0.51
chicken_GCA_019117205.1	Systematic literature review	GCA_19117205.1	91.1	1.69
chicken_GCA_019117225.1	Systematic literature review	GCA_19117225.1	90.41	4.38
chicken_GCA_019117235.1	Systematic literature review	GCA_19117235.1	95.07	3.64
chicken_GCA_019117265.1	Systematic literature review	GCA_19117265.1	89.74	4.18
chicken_GCA_019117285.1	Systematic literature review	GCA_19117285.1	66.87	0
chicken_GCA_019117305.1	Systematic literature review	GCA_19117305.1	88.76	0.29
chicken_GCA_019117325.1	Systematic literature review	GCA_19117325.1	86.22	0.53
chicken_GCA_019117345.1	Systematic literature review	GCA_19117345.1	83.12	2.35
chicken_GCA_019117355.1	Systematic literature review	GCA_19117355.1	100	0
chicken_GCA_019117385.1	Systematic literature review	GCA_19117385.1	94.95	0.68
chicken_GCA_019117405.1	Systematic literature review	GCA_19117405.1	96.09	2.4
chicken_GCA_019117425.1	Systematic literature review	GCA_19117425.1	92.62	2.48
chicken_GCA_019117445.1	Systematic literature review	GCA_19117445.1	93.44	2.01
chicken_GCA_019117465.1	Systematic literature review	GCA_19117465.1	77.96	3.05
chicken_GCA_019117485.1	Systematic literature review	GCA_19117485.1	94.95	2.41
chicken_GCA_019117495.1	Systematic literature review	GCA_19117495.1	94.65	0.51
chicken_GCA_019117525.1	Systematic literature review	GCA_19117525.1	86.8	1.09
chicken_GCA_019117545.1	Systematic literature review	GCA_19117545.1	98.57	0.4
chicken_GCA_019117555.1	Systematic literature review	GCA_19117555.1	91.1	3.36
chicken_GCA_019117565.1	Systematic literature review	GCA_19117565.1	85.57	0
chicken_GCA_019117605.1	Systematic literature review	GCA_19117605.1	81.82	3.75
chicken_GCA_019117635.1	Systematic literature review	GCA_19117635.1	88.11	0
chicken_GCA_019118245.1	Systematic literature review	GCA_19118245.1	99.12	1.21
chicken_GCA_019118265.1	Systematic literature review	GCA_19118265.1	94.72	0.03
chicken_GCA_019118275.1	Systematic literature review	GCA_19118275.1	99.97	1.86
chicken_GCA_019118305.1	Systematic literature review	GCA_19118305.1	86.32	0
chicken_GCA_019118325.1	Systematic literature review	GCA_19118325.1	81.54	0.18
chicken_GCA_019118345.1	Systematic literature review	GCA_19118345.1	99.98	0.47
chicken_GCA_019118365.1	Systematic literature review	GCA_19118365.1	94.82	1.46
chicken_GCA_019118385.1	Systematic literature review	GCA_19118385.1	100	0.48
chicken_GCA_019118405.1	Systematic literature review	GCA_19118405.1	78.01	0.55
chicken_GCA_019118425.1	Systematic literature review	GCA_19118425.1	91.71	2.96
chicken_GCA_019118445.1	Systematic literature review	GCA_19118445.1	89.38	4.34
chicken_GCA_019118465.1	Systematic literature review	GCA_19118465.1	88.03	0.63
chicken_GCA_019118485.1	Systematic literature review	GCA_19118485.1	89.39	5.14
chicken_GCA_019118505.1	Systematic literature review	GCA_19118505.1	98.44	3.71
chicken_GCA_019118525.1	Systematic literature review	GCA_19118525.1	89.76	0.3
chicken_GCA_019118545.1	Systematic literature review	GCA_19118545.1	89.56	5.31
chicken_GCA_019118565.1	Systematic literature review	GCA_19118565.1	98.6	0.28
chicken_GCA_019118585.1	Systematic literature review	GCA_19118585.1	86.36	2.55
chicken_GCA_019118605.1	Systematic literature review	GCA_19118605.1	90.05	0.77
chicken_GCA_019118615.1	Systematic literature review	GCA_19118615.1	94.92	1.98
chicken_GCA_019118645.1	Systematic literature review	GCA_19118645.1	89.28	4.01
chicken_GCA_019118665.1	Systematic literature review	GCA_19118665.1	83.38	3.39
chicken_GCA_019118685.1	Systematic literature review	GCA_19118685.1	99.81	3.69
chicken_GCA_019118705.1	Systematic literature review	GCA_19118705.1	86.35	2.2
chicken_GCA_019118725.1	Systematic literature review	GCA_19118725.1	80.5	0.2
chicken_GCA_019118745.1	Systematic literature review	GCA_19118745.1	99.95	3.52
chicken_GCA_019118765.1	Systematic literature review	GCA_19118765.1	91.91	0.85
chicken_GCA_019118785.1	Systematic literature review	GCA_19118785.1	84.07	2.6
chicken_GCA_019118805.1	Systematic literature review	GCA_19118805.1	89.76	2.81
chicken_GCA_019118815.1	Systematic literature review	GCA_19118815.1	94.7	2.69
chicken_GCA_019118845.1	Systematic literature review	GCA_19118845.1	93.79	1.21
chicken_GCA_019118865.1	Systematic literature review	GCA_19118865.1	81.49	2.32
chicken_GCA_019118885.1	Systematic literature review	GCA_19118885.1	90.33	2.08
chicken_GCA_019118905.1	Systematic literature review	GCA_19118905.1	98.35	0.13
chicken_GCA_019118925.1	Systematic literature review	GCA_19118925.1	81.18	2.13
chicken_GCA_019118935.1	Systematic literature review	GCA_19118935.1	96.78	3.18
chicken_GCA_019118965.1	Systematic literature review	GCA_19118965.1	86.16	1.33
chicken_GCA_019118985.1	Systematic literature review	GCA_19118985.1	83.41	2.5
chicken_GCA_019119005.1	Systematic literature review	GCA_19119005.1	91.34	0.67
chicken_GCA_019119025.1	Systematic literature review	GCA_19119025.1	98.48	0.75
chicken_GCA_019119045.1	Systematic literature review	GCA_19119045.1	87.82	0.14
chicken_GCA_019119065.1	Systematic literature review	GCA_19119065.1	97.95	3.64
chicken_GCA_019119085.1	Systematic literature review	GCA_19119085.1	92.66	0.5
chicken_GCA_019119105.1	Systematic literature review	GCA_19119105.1	85.91	2.17
chicken_GCA_019119115.1	Systematic literature review	GCA_19119115.1	92.51	0.24
chicken_GCA_019119145.1	Systematic literature review	GCA_19119145.1	88.05	0.8
chicken_GCA_019119165.1	Systematic literature review	GCA_19119165.1	85.63	3.82
chicken_GCA_019119185.1	Systematic literature review	GCA_19119185.1	96.5	0.12
chicken_GCA_019119205.1	Systematic literature review	GCA_19119205.1	81.62	3.42
chicken_GCA_019119225.1	Systematic literature review	GCA_19119225.1	86.8	1.64
chicken_GCA_019119235.1	Systematic literature review	GCA_19119235.1	78.55	1.65
chicken_GCA_019119265.1	Systematic literature review	GCA_19119265.1	88.61	0.95
chicken_GCA_019119285.1	Systematic literature review	GCA_19119285.1	84.9	0.81
chicken_GCA_019119305.1	Systematic literature review	GCA_19119305.1	99.5	0.21
chicken_GCA_019119335.1	Systematic literature review	GCA_19119335.1	81.52	1.11
chicken_GCA_019119355.1	Systematic literature review	GCA_19119355.1	89.97	0.63
chicken_GCA_019119365.1	Systematic literature review	GCA_19119365.1	90.03	0.07
chicken_GCA_019119395.1	Systematic literature review	GCA_19119395.1	91.94	0.01
chicken_GCA_019119415.1	Systematic literature review	GCA_19119415.1	98.74	0.04
chicken_GCA_019119435.1	Systematic literature review	GCA_19119435.1	80.23	1.55
chicken_GCA_019119455.1	Systematic literature review	GCA_19119455.1	84.5	0.07
chicken_GCA_019119475.1	Systematic literature review	GCA_19119475.1	99.73	0.35
chicken_GCA_019119495.1	Systematic literature review	GCA_19119495.1	86.62	1.23
chicken_GCA_019119515.1	Systematic literature review	GCA_19119515.1	87.67	2.61
chicken_GCA_019119535.1	Systematic literature review	GCA_19119535.1	93.54	2.62
chicken_GCA_019119555.1	Systematic literature review	GCA_19119555.1	75.01	0.77
chicken_GCA_019119575.1	Systematic literature review	GCA_19119575.1	88.28	1.03
chicken_GCA_019119595.1	Systematic literature review	GCA_19119595.1	97.75	5.38
chicken_GCA_019119615.1	Systematic literature review	GCA_19119615.1	92.67	0.02
chicken_GCA_019119635.1	Systematic literature review	GCA_19119635.1	95.46	0.19
chicken_GCA_019119645.1	Systematic literature review	GCA_19119645.1	88.56	0.97
chicken_GCA_019119675.1	Systematic literature review	GCA_19119675.1	95.44	1.13
chicken_GCA_019119685.1	Systematic literature review	GCA_19119685.1	84.93	0.73
chicken_GCA_019119715.1	Systematic literature review	GCA_19119715.1	94.33	0.42
chicken_GCA_019119735.1	Systematic literature review	GCA_19119735.1	90.46	0.79
chicken_GCA_019119745.1	Systematic literature review	GCA_19119745.1	83.57	6.86
chicken_GCA_019119775.1	Systematic literature review	GCA_19119775.1	88.55	3.1
chicken_GCA_019119795.1	Systematic literature review	GCA_19119795.1	79.35	0.02
chicken_GCA_019119815.1	Systematic literature review	GCA_19119815.1	92.74	3.25
chicken_GCA_019119835.1	Systematic literature review	GCA_19119835.1	92.7	2.9
chicken_GCA_019119845.1	Systematic literature review	GCA_19119845.1	91.82	0.4
chicken_GCA_019119875.1	Systematic literature review	GCA_19119875.1	98.74	2.31
chicken_GCA_019119895.1	Systematic literature review	GCA_19119895.1	100	3.42
chicken_GCA_019119915.1	Systematic literature review	GCA_19119915.1	82.81	7.88
chicken_GCA_019119935.1	Systematic literature review	GCA_19119935.1	97.02	0.26
chicken_GCA_019119955.1	Systematic literature review	GCA_19119955.1	93.57	1.98
chicken_GCA_019119975.1	Systematic literature review	GCA_19119975.1	91.68	2.04
chicken_GCA_019119995.1	Systematic literature review	GCA_19119995.1	89.97	3.05
chicken_GCA_019120015.1	Systematic literature review	GCA_19120015.1	98.35	2.2
chicken_GCA_019120025.1	Systematic literature review	GCA_19120025.1	87.41	0
chicken_GCA_019120055.1	Systematic literature review	GCA_19120055.1	90.59	0.35
chicken_GCA_019120075.1	Systematic literature review	GCA_19120075.1	93.87	3.53
chicken_GCA_019120095.1	Systematic literature review	GCA_19120095.1	78.03	0.62
chicken_GCA_019120115.1	Systematic literature review	GCA_19120115.1	91.96	1.32
chicken_GCA_019120125.1	Systematic literature review	GCA_19120125.1	93.13	0.38
chicken_GCA_019120155.1	Systematic literature review	GCA_19120155.1	84.93	0.01
chicken_GCA_019120175.1	Systematic literature review	GCA_19120175.1	99.82	0.81
chicken_GCA_019120195.1	Systematic literature review	GCA_19120195.1	82.24	1.31
chicken_GCA_019120215.1	Systematic literature review	GCA_19120215.1	99.59	1.16
chicken_GCA_019120235.1	Systematic literature review	GCA_19120235.1	90.41	1.25
chicken_GCA_019120245.1	Systematic literature review	GCA_19120245.1	90.28	3.81
chicken_GCA_019120275.1	Systematic literature review	GCA_19120275.1	86.22	0.02
chicken_GCA_019120295.1	Systematic literature review	GCA_19120295.1	96.61	0.53
chicken_GCA_019120315.1	Systematic literature review	GCA_19120315.1	91.7	1.51
chicken_GCA_019120335.1	Systematic literature review	GCA_19120335.1	99.85	1.14
chicken_GCA_019120355.1	Systematic literature review	GCA_19120355.1	84.83	1.94
chicken_GCA_019120375.1	Systematic literature review	GCA_19120375.1	90.54	0.48
chicken_GCA_019120395.1	Systematic literature review	GCA_19120395.1	82.48	5.48
chicken_GCA_019120415.1	Systematic literature review	GCA_19120415.1	86.95	2.53
chicken_GCA_019120435.1	Systematic literature review	GCA_19120435.1	87.1	0.05
chicken_GCA_019120455.1	Systematic literature review	GCA_19120455.1	93.26	1.07
chicken_GCA_019120475.1	Systematic literature review	GCA_19120475.1	83.31	3.17
chicken_GCA_019120495.1	Systematic literature review	GCA_19120495.1	90.35	4.34
chicken_GCA_019120515.1	Systematic literature review	GCA_19120515.1	89.24	4.89
chicken_GCA_019120525.1	Systematic literature review	GCA_19120525.1	81.89	5.75
chicken_GCA_019120545.1	Systematic literature review	GCA_19120545.1	100	1.69
chicken_GCA_019120575.1	Systematic literature review	GCA_19120575.1	93.97	0
chicken_GCA_019120595.1	Systematic literature review	GCA_19120595.1	84.24	3.98
chicken_GCA_019120615.1	Systematic literature review	GCA_19120615.1	94.15	3.49
chicken_GCA_019120635.1	Systematic literature review	GCA_19120635.1	91.27	1.82
chicken_GCA_019120655.1	Systematic literature review	GCA_19120655.1	86.99	2.23
chicken_GCA_019120675.1	Systematic literature review	GCA_19120675.1	91.32	0.02
chicken_GCA_019320095.1	Systematic literature review	GCA_19320095.1	83.51	0.03
chicken_GCA_020012075.1	Systematic literature review	GCA_20012075.1	87.65	0
chicken_GCA_020741215.1	Systematic literature review	GCA_20741215.1	77.13	0.08
chicken_GCA_020741225.1	Systematic literature review	GCA_20741225.1	99.9	0.12
chicken_GCA_020741275.1	Systematic literature review	GCA_20741275.1	94.16	0.39
chicken_GCA_020741335.1	Systematic literature review	GCA_20741335.1	83.18	0.45
chicken_GCA_020741345.1	Systematic literature review	GCA_20741345.1	99.24	0.38
chicken_GCA_020741435.1	Systematic literature review	GCA_20741435.1	78.6	1.37
chicken_GCA_020741495.1	Systematic literature review	GCA_20741495.1	84.91	0.55
chicken_GCA_020741515.1	Systematic literature review	GCA_20741515.1	100	0.66
chicken_GCA_020741545.1	Systematic literature review	GCA_20741545.1	85.05	0.42
chicken_GCA_020741625.1	Systematic literature review	GCA_20741625.1	99.73	2.02
chicken_GCA_020741695.1	Systematic literature review	GCA_20741695.1	82.37	5.34
chicken_GCA_020741705.1	Systematic literature review	GCA_20741705.1	95.91	0.65
chicken_GCA_020741755.1	Systematic literature review	GCA_20741755.1	90.52	0.83
chicken_GCA_020741855.1	Systematic literature review	GCA_20741855.1	76.85	1.46
chicken_GCA_020741895.1	Systematic literature review	GCA_20741895.1	91.5	1.94
chicken_GCA_020741915.1	Systematic literature review	GCA_20741915.1	81.15	2.66
chicken_GCA_020742055.1	Systematic literature review	GCA_20742055.1	98.44	0.38
chicken_GCA_020742075.1	Systematic literature review	GCA_20742075.1	86.9	0.99
chicken_GCA_020742095.1	Systematic literature review	GCA_20742095.1	77.54	1.87
chicken_GCA_020742115.1	Systematic literature review	GCA_20742115.1	94.47	0
chicken_GCA_020742135.1	Systematic literature review	GCA_20742135.1	84.33	0.03
chicken_GCA_020742155.1	Systematic literature review	GCA_20742155.1	70.95	2.24
chicken_GCA_020742215.1	Systematic literature review	GCA_20742215.1	99.98	0.21
chicken_GCA_020742255.1	Systematic literature review	GCA_20742255.1	91.57	2.22
chicken_GCA_020742335.1	Systematic literature review	GCA_20742335.1	82.07	5.86
chicken_GCA_020742355.1	Systematic literature review	GCA_20742355.1	77.85	3.67
chicken_GCA_020742395.1	Systematic literature review	GCA_20742395.1	90.32	0.03
chicken_GCA_020742465.1	Systematic literature review	GCA_20742465.1	95.41	0.35
chicken_GCA_020742515.1	Systematic literature review	GCA_20742515.1	98.79	1.42
chicken_GCA_020742575.1	Systematic literature review	GCA_20742575.1	91.95	0.42
chicken_GCA_020742595.1	Systematic literature review	GCA_20742595.1	92.05	1.37
chicken_GCA_020742605.1	Systematic literature review	GCA_20742605.1	99.97	3.21
chicken_GCA_020742655.1	Systematic literature review	GCA_20742655.1	99.17	0.91
chicken_GCA_020742665.1	Systematic literature review	GCA_20742665.1	95.24	2.71
chicken_GCA_020742735.1	Systematic literature review	GCA_20742735.1	60.62	0
chicken_GCA_020742775.1	Systematic literature review	GCA_20742775.1	98.83	0.28
chicken_GCA_020742795.1	Systematic literature review	GCA_20742795.1	97.01	0.8
chicken_GCA_020742805.1	Systematic literature review	GCA_20742805.1	84.11	1.68
chicken_GCA_020742815.1	Systematic literature review	GCA_20742815.1	79.31	5.78
chicken_GCA_020742855.1	Systematic literature review	GCA_20742855.1	93.3	1.1
chicken_GCA_020742895.1	Systematic literature review	GCA_20742895.1	100	0.19
chicken_GCA_020742905.1	Systematic literature review	GCA_20742905.1	84.49	0.18
chicken_GCA_020742995.1	Systematic literature review	GCA_20742995.1	99.72	0.88
chicken_GCA_020743035.1	Systematic literature review	GCA_20743035.1	99.84	0.06
chicken_GCA_020743075.1	Systematic literature review	GCA_20743075.1	91.59	2.43
chicken_GCA_020743115.1	Systematic literature review	GCA_20743115.1	98.75	1.02
chicken_GCA_020743135.1	Systematic literature review	GCA_20743135.1	91.62	0.07
chicken_GCA_020743155.1	Systematic literature review	GCA_20743155.1	99.78	0.77
chicken_GCA_020743195.1	Systematic literature review	GCA_20743195.1	94.11	3.25
chicken_GCA_020743265.1	Systematic literature review	GCA_20743265.1	79.17	1.15
chicken_GCA_020743355.1	Systematic literature review	GCA_20743355.1	94.83	0.78
chicken_GCA_020743365.1	Systematic literature review	GCA_20743365.1	99.94	0.54
chicken_GCA_020743455.1	Systematic literature review	GCA_20743455.1	99.19	0.23
chicken_GCA_020743535.1	Systematic literature review	GCA_20743535.1	87.52	4.43
chicken_GCA_020743545.1	Systematic literature review	GCA_20743545.1	95.04	3.26
chicken_GCA_020743575.1	Systematic literature review	GCA_20743575.1	93.04	0.11
chicken_GCA_020743615.1	Systematic literature review	GCA_20743615.1	99.74	0.99
chicken_GCA_020743665.1	Systematic literature review	GCA_20743665.1	99.97	0.3
chicken_GCA_020743735.1	Systematic literature review	GCA_20743735.1	94.62	1.97
chicken_GCA_020743785.1	Systematic literature review	GCA_20743785.1	100	1.09
chicken_GCA_020743815.1	Systematic literature review	GCA_20743815.1	99.98	1.09
chicken_GCA_020743855.1	Systematic literature review	GCA_20743855.1	99.5	0.04
chicken_GCA_020743895.1	Systematic literature review	GCA_20743895.1	98.35	0.11
chicken_GCA_020743915.1	Systematic literature review	GCA_20743915.1	83.16	3.07
chicken_GCA_020743935.1	Systematic literature review	GCA_20743935.1	88.83	2.31
chicken_GCA_020743975.1	Systematic literature review	GCA_20743975.1	79.42	0.35
chicken_GCA_020743985.1	Systematic literature review	GCA_20743985.1	79.18	0.97
chicken_GCA_020744015.1	Systematic literature review	GCA_20744015.1	76.96	1.1
chicken_GCA_020744025.1	Systematic literature review	GCA_20744025.1	72.24	2.07
chicken_GCA_020744075.1	Systematic literature review	GCA_20744075.1	93	0.23
chicken_GCA_020809855.1	Systematic literature review	GCA_20809855.1	99.98	0.32
chicken_GCA_020809865.1	Systematic literature review	GCA_20809865.1	85.57	0
chicken_GCA_020809885.1	Systematic literature review	GCA_20809885.1	91.49	0.2
chicken_GCA_020809895.1	Systematic literature review	GCA_20809895.1	82.4	0.01
chicken_GCA_020809935.1	Systematic literature review	GCA_20809935.1	98.77	0.03
chicken_GCA_020809955.1	Systematic literature review	GCA_20809955.1	94.01	0.5
chicken_GCA_020809965.1	Systematic literature review	GCA_20809965.1	83.17	0.52
chicken_GCA_020907805.1	Systematic literature review	GCA_20907805.1	90.31	0.1
chicken_GCA_020907825.1	Systematic literature review	GCA_20907825.1	91.59	1.27
chicken_GCA_020907845.1	Systematic literature review	GCA_20907845.1	88.6	1.52
chicken_GCA_020907855.1	Systematic literature review	GCA_20907855.1	93.37	0.52
chicken_GCA_020907885.1	Systematic literature review	GCA_20907885.1	100	0.04
chicken_GCA_020907905.1	Systematic literature review	GCA_20907905.1	95.4	0.06
chicken_GCA_020907925.1	Systematic literature review	GCA_20907925.1	100	0.19
chicken_GCA_021045105.1	Systematic literature review	GCA_21045105.1	99.97	0.01
chicken_GCA_023151445.1	Programmatic search	NA	99.98	0.05
chicken_GCA_023151475.1	Programmatic search	NA	99.99	0.64
chicken_GCA_023151515.1	Programmatic search	NA	99.99	0.07
chicken_HBJMC02800__maxbin2_low_prob.023	Youngblut et al	NA	53.17	0.93
chicken_HBJMC02800__maxbin2_low_prob.035	Youngblut et al	NA	65.48	0.73
chicken_HBJMC02800__metabat2_high_PE.010	Youngblut et al	NA	89.16	0.88
chicken_HBJMC02800__metabat2_high_PE.014	Youngblut et al	NA	87.4	1.73
chicken_HBJMC02800__metabat2_high_PE.018	Youngblut et al	NA	82.27	0.16
chicken_HBJMC02800__metabat2_high_PE.021	Youngblut et al	NA	66.76	2.24
chicken_HBJMC02800__metabat2_high_PE.027	Youngblut et al	NA	89.46	1.11
chicken_HBJMC02800__metabat2_high_PE.037	Youngblut et al	NA	81.2	1.36
chicken_HBJMC02800__metabat2_low_PE.003	Youngblut et al	NA	59.92	2.29
chicken_HBJMC02800__metabat2_low_PE.013	Youngblut et al	NA	99.07	0.32
chicken_HBJMC02800__metabat2_low_PE.014	Youngblut et al	NA	95.42	1.08
chicken_HBJMC02800__metabat2_low_PE.018	Youngblut et al	NA	82.34	0.56
chicken_HBJMC02800__metabat2_low_PE.023	Youngblut et al	NA	81.14	0.04
chicken_HBJMC02800__metabat2_low_PE.033	Youngblut et al	NA	86.58	2.26
chicken_HBJMC02800__metabat2_low_PE.041	Youngblut et al	NA	87.06	2.21
chicken_HBJMI04202__maxbin2_low_prob.009	Youngblut et al	NA	79.51	2.07
chicken_HBJMI04202__metabat2_low_PE.002	Youngblut et al	NA	82.88	0.74
chicken_HBJMI04202__metabat2_low_PE.011	Youngblut et al	NA	52.94	0.8
chicken_HHCFC01400__maxbin2_low_prob.026	Youngblut et al	NA	93.37	0.79
chicken_HHCFC01400__metabat2_high_PE.014	Youngblut et al	NA	96.02	0.02
chicken_HHCFC01400__metabat2_high_PE.020	Youngblut et al	NA	99.29	1.43
chicken_HHCFC01400__metabat2_high_PE.022	Youngblut et al	NA	97.47	0.04
chicken_HHCFC01400__metabat2_high_PE.024	Youngblut et al	NA	85.1	1.28
chicken_HHCFC01400__metabat2_high_PE.029	Youngblut et al	NA	98.92	0.02
chicken_HHCFC01400__metabat2_high_PE.041	Youngblut et al	NA	84.26	1.6
chicken_HHCFC01400__metabat2_high_PE.058	Youngblut et al	NA	81.14	2.45
chicken_HHCFC01400__metabat2_low_PE.041	Youngblut et al	NA	97.17	0.2
chicken_HHCFC01400__metabat2_low_PE.042	Youngblut et al	NA	90.52	2.39
chicken_HHCFC02800__maxbin2_low_prob.001	Youngblut et al	NA	97.03	0.08
chicken_HHCFC02800__maxbin2_low_prob.007	Youngblut et al	NA	98.13	0.85
chicken_HHCFC02800__maxbin2_low_prob.017	Youngblut et al	NA	92.9	0.19
chicken_HHCFC02800__maxbin2_low_prob.019	Youngblut et al	NA	72.41	1.3
chicken_HHCFC02800__maxbin2_low_prob.043	Youngblut et al	NA	86.19	1.81
chicken_HHCFC02800__metabat2_high_PE.017	Youngblut et al	NA	81.55	1.35
chicken_HHCFC02800__metabat2_high_PE.038	Youngblut et al	NA	86.98	1.53
chicken_HHCFC02800__metabat2_high_PE.058	Youngblut et al	NA	95.71	0.43
chicken_HHCFC02800__metabat2_low_PE.001	Youngblut et al	NA	80.16	3.95
chicken_HHCFC02800__metabat2_low_PE.017	Youngblut et al	NA	82.62	3
chicken_HHCFC02800__metabat2_low_PE.022	Youngblut et al	NA	99.11	3.6
chicken_HHCFC02800__metabat2_low_PE.031	Youngblut et al	NA	91.33	0.82
chicken_HHCFC02800__metabat2_low_PE.049	Youngblut et al	NA	58.29	2.05
chicken_HHCFC02800__metabat2_low_PE.065	Youngblut et al	NA	89.85	0.56
chicken_HHCFD02800__metabat2_high_PE.037	Youngblut et al	NA	91.29	0.05
chicken_HHCFD02800__metabat2_low_PE.039	Youngblut et al	NA	78.28	2.14
chicken_HHCFJ02800__maxbin2_low_prob.003	Youngblut et al	NA	87.97	0.06
chicken_HHCFJ02800__maxbin2_low_prob.004	Youngblut et al	NA	77.52	4.05
chicken_HHCFJ02800__maxbin2_low_prob.014	Youngblut et al	NA	90.8	2.12
chicken_HHCFJ02800__maxbin2_low_prob.020	Youngblut et al	NA	93.58	0.9
chicken_HHCFJ02800__metabat2_low_PE.036	Youngblut et al	NA	55.95	1.09
chicken_HHCFJ05602__maxbin2_low_prob.006	Youngblut et al	NA	67.73	3.28
chicken_HHCFJ05602__maxbin2_low_prob.015	Youngblut et al	NA	83.87	1.88
chicken_HHCFJ05602__metabat2_high_PE.011	Youngblut et al	NA	55.49	0.18
chicken_HHCFJ05602__metabat2_low_PE.014	Youngblut et al	NA	82.76	0.19
chicken_HHCFJ05603__metabat2_high_PE.021	Youngblut et al	NA	64.99	0.49
chicken_HHCFJ05603__metabat2_high_PE.022	Youngblut et al	NA	91.84	0.36
chicken_HHCFJ05603__metabat2_low_PE.003	Youngblut et al	NA	99.83	0.83
chicken_HHCFJ05603__metabat2_low_PE.006	Youngblut et al	NA	84.85	2.76
chicken_HHCFJ05603__metabat2_low_PE.011	Youngblut et al	NA	92.03	1.83
chicken_HHCFJ05603__metabat2_low_PE.020	Youngblut et al	NA	56.5	0.04
chicken_HHCFR02800__maxbin2_high_prob.052	Youngblut et al	NA	80.03	3.05
chicken_HHCFR02800__maxbin2_low_prob.009	Youngblut et al	NA	90.86	0.68
chicken_HHCFR02800__maxbin2_low_prob.027	Youngblut et al	NA	94.3	2.45
chicken_HHCFR02800__maxbin2_low_prob.041	Youngblut et al	NA	77.17	1.81
chicken_HHCFR02800__maxbin2_low_prob.058	Youngblut et al	NA	64.32	0.96
chicken_HHCFR02800__metabat2_high_PE.013	Youngblut et al	NA	69.45	0.06
chicken_HHCFR02800__metabat2_high_PE.019	Youngblut et al	NA	96.66	0.37
chicken_HHCFR02800__metabat2_high_PE.030	Youngblut et al	NA	90.21	1.83
chicken_HHCFR02800__metabat2_high_PE.035	Youngblut et al	NA	92.18	0.18
chicken_HHCFR02800__metabat2_high_PE.036	Youngblut et al	NA	94.74	0.09
chicken_HHCFR02800__metabat2_high_PE.050	Youngblut et al	NA	83.74	1.66
chicken_HHCFR02800__metabat2_high_PE.060	Youngblut et al	NA	86.36	0.04
chicken_HHCFR02800__metabat2_high_PE.078	Youngblut et al	NA	97.19	0.78
chicken_HHCFR02800__metabat2_high_PE.079	Youngblut et al	NA	88.14	0.73
chicken_HHCFR02800__metabat2_low_PE.002	Youngblut et al	NA	81.51	2.48
chicken_HHCFR02800__metabat2_low_PE.021	Youngblut et al	NA	74.92	0.11
chicken_HHCFR02800__metabat2_low_PE.060	Youngblut et al	NA	58.67	1.75
chicken_HHCFR02800__metabat2_low_PE.068	Youngblut et al	NA	90.47	0.71
chicken_HHCFR02800__metabat2_low_PE.073	Youngblut et al	NA	93.1	0.17
chicken_HHCFR02800__metabat2_low_PE.077	Youngblut et al	NA	84.92	3.56
chicken_HHCFR02800__metabat2_low_PE.078	Youngblut et al	NA	77.43	0.16
chicken_HHCFR05603__maxbin2_high_prob.037	Youngblut et al	NA	67.96	0.07
chicken_HHCFR05603__metabat2_high_PE.015	Youngblut et al	NA	97.67	1.6
chicken_HHCFR05603__metabat2_high_PE.041	Youngblut et al	NA	93.76	0.7
chicken_HHCFR05603__metabat2_low_PE.019	Youngblut et al	NA	95.19	0.18
chicken_HHCFR05603__metabat2_low_PE.020	Youngblut et al	NA	86.65	0.18
chicken_HHCFR05603__metabat2_low_PE.030	Youngblut et al	NA	98.34	1.25
[truncated: 24,019 more rows]

## Sheet: S3
SOURCE	GENOME	COUNTRY
pig	BL-unmapped_bin_101	China
pig	BL-unmapped_bin_103	China
pig	BL-unmapped_bin_104	China
pig	BL-unmapped_bin_106	China
pig	BL-unmapped_bin_10	China
pig	BL-unmapped_bin_110	China
pig	BL-unmapped_bin_111	China
pig	BL-unmapped_bin_113	China
pig	BL-unmapped_bin_114	China
pig	BL-unmapped_bin_129	China
pig	BL-unmapped_bin_12	China
pig	BL-unmapped_bin_130	China
pig	BL-unmapped_bin_135	China
pig	BL-unmapped_bin_136	China
pig	BL-unmapped_bin_13	China
pig	BL-unmapped_bin_141	China
pig	BL-unmapped_bin_142	China
pig	BL-unmapped_bin_144	China
pig	BL-unmapped_bin_145	China
pig	BL-unmapped_bin_146	China
pig	BL-unmapped_bin_147	China
pig	BL-unmapped_bin_148	China
pig	BL-unmapped_bin_150	China
pig	BL-unmapped_bin_152	China
pig	BL-unmapped_bin_156	China
pig	BL-unmapped_bin_157	China
pig	BL-unmapped_bin_158	China
pig	BL-unmapped_bin_15	China
pig	BL-unmapped_bin_160	China
pig	BL-unmapped_bin_161	China
pig	BL-unmapped_bin_164	China
pig	BL-unmapped_bin_165	China
pig	BL-unmapped_bin_166	China
pig	BL-unmapped_bin_170	China
pig	BL-unmapped_bin_171	China
pig	BL-unmapped_bin_172	China
pig	BL-unmapped_bin_175	China
pig	BL-unmapped_bin_177	China
pig	BL-unmapped_bin_17	China
pig	BL-unmapped_bin_180	China
pig	BL-unmapped_bin_181	China
pig	BL-unmapped_bin_182	China
pig	BL-unmapped_bin_183	China
pig	BL-unmapped_bin_185	China
pig	BL-unmapped_bin_186	China
pig	BL-unmapped_bin_187	China
pig	BL-unmapped_bin_188	China
pig	BL-unmapped_bin_18	China
pig	BL-unmapped_bin_190	China
pig	BL-unmapped_bin_191	China
pig	BL-unmapped_bin_193	China
pig	BL-unmapped_bin_194	China
pig	BL-unmapped_bin_195	China
pig	BL-unmapped_bin_196	China
pig	BL-unmapped_bin_197	China
pig	BL-unmapped_bin_19	China
pig	BL-unmapped_bin_1	China
pig	BL-unmapped_bin_201	China
pig	BL-unmapped_bin_204	China
pig	BL-unmapped_bin_209	China
pig	BL-unmapped_bin_20	China
pig	BL-unmapped_bin_213	China
pig	BL-unmapped_bin_217	China
pig	BL-unmapped_bin_219	China
pig	BL-unmapped_bin_222	China
pig	BL-unmapped_bin_223	China
pig	BL-unmapped_bin_225	China
pig	BL-unmapped_bin_227	China
pig	BL-unmapped_bin_229	China
pig	BL-unmapped_bin_233	China
pig	BL-unmapped_bin_234	China
pig	BL-unmapped_bin_236	China
pig	BL-unmapped_bin_238	China
pig	BL-unmapped_bin_241	China
pig	BL-unmapped_bin_243	China
pig	BL-unmapped_bin_244	China
pig	BL-unmapped_bin_249	China
pig	BL-unmapped_bin_250	China
pig	BL-unmapped_bin_251	China
pig	BL-unmapped_bin_252	China
pig	BL-unmapped_bin_254	China
pig	BL-unmapped_bin_255	China
pig	BL-unmapped_bin_256	China
pig	BL-unmapped_bin_257	China
pig	BL-unmapped_bin_259	China
pig	BL-unmapped_bin_262	China
pig	BL-unmapped_bin_264	China
pig	BL-unmapped_bin_265	China
pig	BL-unmapped_bin_266	China
pig	BL-unmapped_bin_267	China
pig	BL-unmapped_bin_269	China
pig	BL-unmapped_bin_26	China
pig	BL-unmapped_bin_270	China
pig	BL-unmapped_bin_274	China
pig	BL-unmapped_bin_276	China
pig	BL-unmapped_bin_277	China
pig	BL-unmapped_bin_278	China
pig	BL-unmapped_bin_27	China
pig	BL-unmapped_bin_282	China
pig	BL-unmapped_bin_284	China
pig	BL-unmapped_bin_286	China
pig	BL-unmapped_bin_289	China
pig	BL-unmapped_bin_28	China
pig	BL-unmapped_bin_290	China
pig	BL-unmapped_bin_291	China
pig	BL-unmapped_bin_295	China
pig	BL-unmapped_bin_296	China
pig	BL-unmapped_bin_298	China
pig	BL-unmapped_bin_299	China
pig	BL-unmapped_bin_300	China
pig	BL-unmapped_bin_302	China
pig	BL-unmapped_bin_306	China
pig	BL-unmapped_bin_308	China
pig	BL-unmapped_bin_309	China
pig	BL-unmapped_bin_310	China
pig	BL-unmapped_bin_312	China
pig	BL-unmapped_bin_313	China
pig	BL-unmapped_bin_315	China
pig	BL-unmapped_bin_316	China
pig	BL-unmapped_bin_319	China
pig	BL-unmapped_bin_320	China
pig	BL-unmapped_bin_321	China
pig	BL-unmapped_bin_324	China
pig	BL-unmapped_bin_326	China
pig	BL-unmapped_bin_327	China
pig	BL-unmapped_bin_329	China
pig	BL-unmapped_bin_32	China
pig	BL-unmapped_bin_330	China
pig	BL-unmapped_bin_331	China
pig	BL-unmapped_bin_338	China
pig	BL-unmapped_bin_340	China
pig	BL-unmapped_bin_343	China
pig	BL-unmapped_bin_348	China
pig	BL-unmapped_bin_349	China
pig	BL-unmapped_bin_350	China
pig	BL-unmapped_bin_353	China
pig	BL-unmapped_bin_354	China
pig	BL-unmapped_bin_355	China
pig	BL-unmapped_bin_358	China
pig	BL-unmapped_bin_359	China
pig	BL-unmapped_bin_35	China
pig	BL-unmapped_bin_360	China
pig	BL-unmapped_bin_361	China
pig	BL-unmapped_bin_369	China
pig	BL-unmapped_bin_36	China
pig	BL-unmapped_bin_371	China
pig	BL-unmapped_bin_373	China
pig	BL-unmapped_bin_374	China
pig	BL-unmapped_bin_378	China
pig	BL-unmapped_bin_379	China
pig	BL-unmapped_bin_380	China
pig	BL-unmapped_bin_382	China
pig	BL-unmapped_bin_384	China
pig	BL-unmapped_bin_386	China
pig	BL-unmapped_bin_387	China
pig	BL-unmapped_bin_389	China
pig	BL-unmapped_bin_38	China
pig	BL-unmapped_bin_394	China
pig	BL-unmapped_bin_395	China
pig	BL-unmapped_bin_398	China
pig	BL-unmapped_bin_39	China
pig	BL-unmapped_bin_400	China
pig	BL-unmapped_bin_401	China
pig	BL-unmapped_bin_403	China
pig	BL-unmapped_bin_405	China
pig	BL-unmapped_bin_406	China
pig	BL-unmapped_bin_40	China
pig	BL-unmapped_bin_410	China
pig	BL-unmapped_bin_41	China
pig	BL-unmapped_bin_423	China
pig	BL-unmapped_bin_426	China
pig	BL-unmapped_bin_428	China
pig	BL-unmapped_bin_42	China
pig	BL-unmapped_bin_432	China
pig	BL-unmapped_bin_433	China
pig	BL-unmapped_bin_434	China
pig	BL-unmapped_bin_435	China
pig	BL-unmapped_bin_438	China
pig	BL-unmapped_bin_43	China
pig	BL-unmapped_bin_440	China
pig	BL-unmapped_bin_44	China
pig	BL-unmapped_bin_49	China
pig	BL-unmapped_bin_4	China
pig	BL-unmapped_bin_52	China
pig	BL-unmapped_bin_55	China
pig	BL-unmapped_bin_56	China
pig	BL-unmapped_bin_58	China
pig	BL-unmapped_bin_5	China
pig	BL-unmapped_bin_61	China
pig	BL-unmapped_bin_63	China
pig	BL-unmapped_bin_65	China
pig	BL-unmapped_bin_66	China
pig	BL-unmapped_bin_67	China
pig	BL-unmapped_bin_68	China
pig	BL-unmapped_bin_6	China
pig	BL-unmapped_bin_73	China
pig	BL-unmapped_bin_75	China
pig	BL-unmapped_bin_77	China
pig	BL-unmapped_bin_79	China
pig	BL-unmapped_bin_7	China
pig	BL-unmapped_bin_80	China
pig	BL-unmapped_bin_81	China
pig	BL-unmapped_bin_83	China
pig	BL-unmapped_bin_88	China
pig	BL-unmapped_bin_89	China
pig	BL-unmapped_bin_91	China
pig	BL-unmapped_bin_93	China
pig	BL-unmapped_bin_95	China
pig	BL-unmapped_bin_99	China
pig	Boar-s11_bin_10	China
pig	Boar-s11_bin_14	China
pig	Boar-s11_bin_15	China
pig	Boar-s11_bin_16	China
pig	Boar-s11_bin_17	China
pig	Boar-s11_bin_18	China
pig	Boar-s11_bin_19	China
pig	Boar-s11_bin_20	China
pig	Boar-s11_bin_21	China
pig	Boar-s11_bin_22	China
pig	Boar-s11_bin_27	China
pig	Boar-s11_bin_29	China
pig	Boar-s11_bin_2	China
pig	Boar-s11_bin_31	China
pig	Boar-s11_bin_32	China
pig	Boar-s11_bin_33	China
pig	Boar-s11_bin_34	China
pig	Boar-s11_bin_35	China
pig	Boar-s11_bin_37	China
pig	Boar-s11_bin_38	China
pig	Boar-s11_bin_40	China
pig	Boar-s11_bin_43	China
pig	Boar-s11_bin_44	China
pig	Boar-s11_bin_46	China
pig	Boar-s11_bin_6	China
pig	Boar-s14_bin_10	China
pig	Boar-s14_bin_11	China
pig	Boar-s14_bin_12	China
pig	Boar-s14_bin_14	China
pig	Boar-s14_bin_15	China
pig	Boar-s14_bin_17	China
pig	Boar-s14_bin_18	China
pig	Boar-s14_bin_19	China
pig	Boar-s14_bin_20	China
pig	Boar-s14_bin_23	China
pig	Boar-s14_bin_24	China
pig	Boar-s14_bin_25	China
pig	Boar-s14_bin_26	China
pig	Boar-s14_bin_28	China
pig	Boar-s14_bin_29	China
pig	Boar-s14_bin_30	China
pig	Boar-s14_bin_32	China
pig	Boar-s14_bin_33	China
pig	Boar-s14_bin_35	China
pig	Boar-s14_bin_37	China
pig	Boar-s14_bin_38	China
pig	Boar-s14_bin_39	China
pig	Boar-s14_bin_41	China
pig	Boar-s14_bin_44	China
pig	Boar-s14_bin_45	China
pig	Boar-s14_bin_47	China
pig	Boar-s14_bin_48	China
pig	Boar-s14_bin_4	China
pig	Boar-s14_bin_6	China
pig	Boar-s14_bin_7	China
pig	Boar-s14_bin_8	China
pig	Boar-s14_bin_9	China
pig	Boar-s19_bin_10	China
pig	Boar-s19_bin_12	China
pig	Boar-s19_bin_13	China
pig	Boar-s19_bin_14	China
pig	Boar-s19_bin_19	China
pig	Boar-s19_bin_1	China
pig	Boar-s19_bin_23	China
pig	Boar-s19_bin_25	China
pig	Boar-s19_bin_26	China
pig	Boar-s19_bin_2	China
pig	Boar-s19_bin_30	China
pig	Boar-s19_bin_31	China
pig	Boar-s19_bin_32	China
pig	Boar-s19_bin_37	China
pig	Boar-s19_bin_38	China
pig	Boar-s19_bin_41	China
pig	Boar-s19_bin_5	China
pig	Boar-s19_bin_6	China
pig	Boar-s19_bin_9	China
pig	Boar-s5_bin_10	China
pig	Boar-s5_bin_12	China
pig	Boar-s5_bin_14	China
pig	Boar-s5_bin_16	China
pig	Boar-s5_bin_19	China
pig	Boar-s5_bin_1	China
pig	Boar-s5_bin_20	China
pig	Boar-s5_bin_21	China
pig	Boar-s5_bin_22	China
pig	Boar-s5_bin_23	China
pig	Boar-s5_bin_26	China
pig	Boar-s5_bin_28	China
pig	Boar-s5_bin_30	China
pig	Boar-s5_bin_31	China
pig	Boar-s5_bin_32	China
pig	Boar-s5_bin_34	China
pig	Boar-s5_bin_35	China
pig	Boar-s5_bin_36	China
pig	Boar-s5_bin_38	China
pig	Boar-s5_bin_40	China
pig	Boar-s5_bin_43	China
pig	Boar-s5_bin_44	China
pig	Boar-s5_bin_45	China
pig	Boar-s5_bin_46	China
pig	Boar-s5_bin_7	China
pig	Boar-s5_bin_8	China
pig	Boar-s8_bin_12	China
pig	Boar-s8_bin_13	China
pig	Boar-s8_bin_14	China
pig	Boar-s8_bin_15	China
pig	Boar-s8_bin_18	China
pig	Boar-s8_bin_1	China
pig	Boar-s8_bin_20	China
pig	Boar-s8_bin_21	China
pig	Boar-s8_bin_25	China
pig	Boar-s8_bin_26	China
pig	Boar-s8_bin_28	China
pig	Boar-s8_bin_36	China
pig	Boar-s8_bin_3	China
pig	Boar-s8_bin_40	China
pig	Boar-s8_bin_42	China
pig	Boar-s8_bin_44	China
pig	Boar-s8_bin_48	China
pig	Boar-s8_bin_49	China
pig	Boar-s8_bin_4	China
pig	Boar-s8_bin_50	China
pig	Boar-s8_bin_53	China
pig	Boar-s8_bin_54	China
pig	Boar-s8_bin_5	China
pig	Boar-s8_bin_7	China
pig	Boar-s8_bin_8	China
pig	Boar-s8_bin_9	China
pig	Duroc-High1_bin_11	China
pig	Duroc-High1_bin_16	China
pig	Duroc-High1_bin_17	China
pig	Duroc-High1_bin_26	China
pig	Duroc-High1_bin_28	China
pig	Duroc-High1_bin_29	China
pig	Duroc-High1_bin_30	China
pig	Duroc-High1_bin_33	China
pig	Duroc-High1_bin_36	China
pig	Duroc-High1_bin_44	China
pig	Duroc-High1_bin_49	China
pig	Duroc-High1_bin_9	China
pig	Duroc-High2_bin_15	China
pig	Duroc-High2_bin_19	China
pig	Duroc-High2_bin_20	China
pig	Duroc-High2_bin_21	China
pig	Duroc-High2_bin_2	China
pig	Duroc-High2_bin_3	China
pig	Duroc-High2_bin_5	China
pig	Duroc-High2_bin_7	China
pig	Duroc-High3_bin_12	China
pig	Duroc-High3_bin_14	China
pig	Duroc-High3_bin_15	China
pig	Duroc-High3_bin_17	China
pig	Duroc-High3_bin_20	China
pig	Duroc-High3_bin_22	China
pig	Duroc-High3_bin_24	China
pig	Duroc-High3_bin_37	China
pig	Duroc-High3_bin_39	China
pig	Duroc-High3_bin_40	China
pig	Duroc-High3_bin_42	China
pig	Duroc-High3_bin_43	China
pig	Duroc-High3_bin_45	China
pig	Duroc-High3_bin_46	China
pig	Duroc-High3_bin_5	China
pig	Duroc-High4_bin_10	China
pig	Duroc-High4_bin_1	China
pig	Duroc-High4_bin_21	China
pig	Duroc-High4_bin_23	China
pig	Duroc-High4_bin_25	China
pig	Duroc-High4_bin_28	China
pig	Duroc-High4_bin_30	China
pig	Duroc-High4_bin_32	China
pig	Duroc-High4_bin_35	China
pig	Duroc-High5_bin_10	China
pig	Duroc-High5_bin_11	China
pig	Duroc-High5_bin_20	China
pig	Duroc-High5_bin_22	China
pig	Duroc-High5_bin_27	China
pig	Duroc-High5_bin_28	China
pig	Duroc-High5_bin_6	China
pig	Duroc-High5_bin_8	China
pig	Duroc-High6_bin_12	China
pig	Duroc-High6_bin_16	China
pig	Duroc-High6_bin_18	China
pig	Duroc-High6_bin_23	China
pig	Duroc-High6_bin_27	China
pig	Duroc-High6_bin_28	China
pig	Duroc-High6_bin_2	China
pig	Duroc-High6_bin_34	China
pig	Duroc-High6_bin_37	China
pig	Duroc-High6_bin_38	China
pig	Duroc-High6_bin_3	China
pig	Duroc-High6_bin_51	China
pig	Duroc-High6_bin_60	China
pig	Duroc-High6_bin_63	China
pig	Duroc-High6_bin_64	China
pig	Duroc-High6_bin_65	China
pig	Duroc-High7_bin_10	China
pig	Duroc-High7_bin_12	China
pig	Duroc-High7_bin_16	China
pig	Duroc-High7_bin_19	China
pig	Duroc-High7_bin_20	China
pig	Duroc-High7_bin_22	China
pig	Duroc-High7_bin_26	China
pig	Duroc-High7_bin_40	China
pig	Duroc-High7_bin_41	China
pig	Duroc-High7_bin_42	China
pig	Duroc-High7_bin_44	China
pig	Duroc-High8_bin_10	China
pig	Duroc-High8_bin_11	China
pig	Duroc-High8_bin_12	China
pig	Duroc-High8_bin_15	China
pig	Duroc-High8_bin_18	China
pig	Duroc-High8_bin_19	China
pig	Duroc-High8_bin_26	China
pig	Duroc-High8_bin_28	China
pig	Duroc-High8_bin_29	China
pig	Duroc-High8_bin_31	China
pig	Duroc-High8_bin_34	China
pig	Duroc-High8_bin_36	China
pig	Duroc-High8_bin_37	China
pig	Duroc-High8_bin_38	China
pig	Duroc-High8_bin_40	China
pig	Duroc-High8_bin_41	China
pig	Duroc-High8_bin_42	China
pig	Duroc-High8_bin_44	China
pig	Duroc-High8_bin_49	China
pig	Duroc-High8_bin_53	China
pig	Duroc-Low1_bin_13	China
pig	Duroc-Low1_bin_15	China
pig	Duroc-Low1_bin_17	China
pig	Duroc-Low1_bin_19	China
pig	Duroc-Low1_bin_1	China
pig	Duroc-Low1_bin_26	China
pig	Duroc-Low1_bin_28	China
pig	Duroc-Low1_bin_36	China
pig	Duroc-Low1_bin_38	China
pig	Duroc-Low1_bin_39	China
pig	Duroc-Low1_bin_7	China
pig	Duroc-Low2_bin_16	China
pig	Duroc-Low2_bin_1	China
pig	Duroc-Low2_bin_21	China
pig	Duroc-Low2_bin_24	China
pig	Duroc-Low2_bin_29	China
pig	Duroc-Low2_bin_34	China
pig	Duroc-Low2_bin_37	China
pig	Duroc-Low2_bin_44	China
pig	Duroc-Low2_bin_45	China
pig	Duroc-Low2_bin_47	China
pig	Duroc-Low2_bin_49	China
pig	Duroc-Low2_bin_8	China
pig	Duroc-Low3_bin_10	China
pig	Duroc-Low3_bin_13	China
pig	Duroc-Low3_bin_19	China
pig	Duroc-Low3_bin_21	China
pig	Duroc-Low3_bin_23	China
pig	Duroc-Low3_bin_27	China
pig	Duroc-Low3_bin_28	China
pig	Duroc-Low3_bin_31	China
pig	Duroc-Low3_bin_33	China
pig	Duroc-Low3_bin_34	China
pig	Duroc-Low3_bin_35	China
pig	Duroc-Low3_bin_38	China
pig	Duroc-Low3_bin_6	China
pig	Duroc-Low3_bin_8	China
pig	Duroc-Low4_bin_15	China
pig	Duroc-Low4_bin_17	China
pig	Duroc-Low4_bin_19	China
pig	Duroc-Low4_bin_1	China
pig	Duroc-Low4_bin_21	China
pig	Duroc-Low4_bin_22	China
pig	Duroc-Low4_bin_24	China
pig	Duroc-Low4_bin_25	China
pig	Duroc-Low4_bin_26	China
pig	Duroc-Low4_bin_29	China
pig	Duroc-Low4_bin_33	China
pig	Duroc-Low4_bin_37	China
pig	Duroc-Low4_bin_3	China
pig	Duroc-Low4_bin_42	China
pig	Duroc-Low4_bin_48	China
pig	Duroc-Low4_bin_50	China
pig	Duroc-Low4_bin_53	China
pig	Duroc-Low4_bin_56	China
pig	Duroc-Low4_bin_62	China
pig	Duroc-Low5_bin_10	China
pig	Duroc-Low5_bin_11	China
pig	Duroc-Low5_bin_14	China
pig	Duroc-Low5_bin_21	China
pig	Duroc-Low5_bin_23	China
pig	Duroc-Low5_bin_29	China
pig	Duroc-Low5_bin_2	China
pig	Duroc-Low5_bin_31	China
pig	Duroc-Low5_bin_39	China
pig	Duroc-Low5_bin_42	China
pig	Duroc-Low5_bin_44	China
pig	Duroc-Low5_bin_45	China
pig	Duroc-Low5_bin_46	China
pig	Duroc-Low5_bin_48	China
pig	Duroc-Low5_bin_7	China
pig	Duroc-Low6_bin_12	China
pig	Duroc-Low6_bin_18	China
pig	Duroc-Low6_bin_20	China
pig	Duroc-Low6_bin_21	China
pig	Duroc-Low6_bin_23	China
pig	Duroc-Low6_bin_26	China
pig	Duroc-Low6_bin_2	China
pig	Duroc-Low6_bin_32	China
pig	Duroc-Low6_bin_34	China
pig	Duroc-Low6_bin_35	China
pig	Duroc-Low6_bin_36	China
pig	Duroc-Low6_bin_37	China
pig	Duroc-Low6_bin_38	China
pig	Duroc-Low6_bin_40	China
pig	Duroc-Low6_bin_5	China
pig	Duroc-Low6_bin_9	China
pig	Duroc-Low7_bin_10	China
pig	Duroc-Low7_bin_15	China
pig	Duroc-Low7_bin_17	China
pig	Duroc-Low7_bin_18	China
pig	Duroc-Low7_bin_21	China
pig	Duroc-Low7_bin_36	China
pig	Duroc-Low7_bin_38	China
pig	Duroc-Low7_bin_40	China
pig	Duroc-Low7_bin_45	China
pig	Duroc-Low7_bin_46	China
pig	Duroc-Low7_bin_5	China
pig	Duroc-Low7_bin_9	China
pig	Duroc-Low8_bin_10	China
pig	Duroc-Low8_bin_16	China
pig	Duroc-Low8_bin_17	China
pig	Duroc-Low8_bin_20	China
pig	Duroc-Low8_bin_22	China
pig	Duroc-Low8_bin_23	China
pig	Duroc-Low8_bin_29	China
pig	Duroc-Low8_bin_31	China
pig	Duroc-Low8_bin_34	China
pig	Duroc-Low8_bin_38	China
pig	Duroc-Low8_bin_3	China
pig	Duroc-Low8_bin_40	China
pig	Duroc-Low8_bin_44	China
pig	Duroc-Low8_bin_45	China
pig	Duroc-Low8_bin_47	China
pig	Duroc-Low8_bin_48	China
pig	Duroc-Low8_bin_49	China
pig	Duroc-Low8_bin_51	China
pig	Duroc-Low8_bin_52	China
pig	Duroc-Low8_bin_6	China
pig	Duroc-Low8_bin_7	China
pig	Duroc.SH-FCR.HF1_bin_10	China
pig	Duroc.SH-FCR.HF1_bin_11	China
pig	Duroc.SH-FCR.HF1_bin_14	China
pig	Duroc.SH-FCR.HF1_bin_17	China
pig	Duroc.SH-FCR.HF1_bin_19	China
pig	Duroc.SH-FCR.HF1_bin_3	China
pig	Duroc.SH-FCR.HF1_bin_4	China
pig	Duroc.SH-FCR.HF1_bin_8	China
pig	Duroc.SH-FCR.HF2_bin_13	China
pig	Duroc.SH-FCR.HF2_bin_14	China
pig	Duroc.SH-FCR.HF2_bin_16	China
pig	Duroc.SH-FCR.HF2_bin_19	China
pig	Duroc.SH-FCR.HF2_bin_1	China
pig	Duroc.SH-FCR.HF2_bin_28	China
pig	Duroc.SH-FCR.HF2_bin_4	China
pig	Duroc.SH-FCR.HF2_bin_9	China
pig	Duroc.SH-FCR.HF3_bin_11	China
pig	Duroc.SH-FCR.HF3_bin_12	China
pig	Duroc.SH-FCR.HF3_bin_13	China
pig	Duroc.SH-FCR.HF3_bin_17	China
pig	Duroc.SH-FCR.HF3_bin_1	China
pig	Duroc.SH-FCR.HF3_bin_20	China
pig	Duroc.SH-FCR.HF3_bin_21	China
pig	Duroc.SH-FCR.HF3_bin_22	China
pig	Duroc.SH-FCR.HF3_bin_23	China
pig	Duroc.SH-FCR.HF3_bin_25	China
pig	Duroc.SH-FCR.HF3_bin_26	China
pig	Duroc.SH-FCR.HF3_bin_27	China
pig	Duroc.SH-FCR.HF3_bin_29	China
pig	Duroc.SH-FCR.HF3_bin_2	China
pig	Duroc.SH-FCR.HF3_bin_34	China
pig	Duroc.SH-FCR.HF3_bin_35	China
pig	Duroc.SH-FCR.HF3_bin_36	China
pig	Duroc.SH-FCR.HF3_bin_6	China
pig	Duroc.SH-FCR.HF3_bin_7	China
pig	Duroc.SH-FCR.HF3_bin_8	China
pig	Duroc.SH-FCR.HF4_bin_10	China
pig	Duroc.SH-FCR.HF4_bin_14	China
pig	Duroc.SH-FCR.HF4_bin_4	China
pig	Duroc.SH-FCR.HF4_bin_6	China
pig	Duroc.SH-FCR.HF4_bin_9	China
pig	Duroc.SH-FCR.HF5_bin_2	China
pig	Duroc.SH-FCR.HF5_bin_3	China
pig	Duroc.SH-FCR.HF5_bin_7	China
pig	Duroc.SH-FCR.HF5_bin_8	China
pig	Duroc.SH-FCR.HM1_bin_11	China
pig	Duroc.SH-FCR.HM1_bin_12	China
pig	Duroc.SH-FCR.HM2_bin_1	China
pig	Duroc.SH-FCR.HM2_bin_4	China
pig	Duroc.SH-FCR.HM2_bin_6	China
pig	Duroc.SH-FCR.HM2_bin_8	China
pig	Duroc.SH-FCR.HM3_bin_13	China
pig	Duroc.SH-FCR.HM3_bin_17	China
pig	Duroc.SH-FCR.HM3_bin_4	China
pig	Duroc.SH-FCR.HM3_bin_6	China
pig	Duroc.SH-FCR.HM4_bin_12	China
pig	Duroc.SH-FCR.HM4_bin_1	China
pig	Duroc.SH-FCR.HM4_bin_3	China
pig	Duroc.SH-FCR.HM5_bin_1	China
pig	Duroc.SH-FCR.HM5_bin_4	China
pig	Duroc.SH-FCR.LF1_bin_10	China
pig	Duroc.SH-FCR.LF1_bin_9	China
pig	Duroc.SH-FCR.LF2_bin_15	China
pig	Duroc.SH-FCR.LF2_bin_1	China
pig	Duroc.SH-FCR.LF2_bin_2	China
pig	Duroc.SH-FCR.LF2_bin_6	China
pig	Duroc.SH-FCR.LF3_bin_11	China
pig	Duroc.SH-FCR.LF3_bin_13	China
pig	Duroc.SH-FCR.LF3_bin_15	China
pig	Duroc.SH-FCR.LF3_bin_2	China
pig	Duroc.SH-FCR.LF3_bin_3	China
pig	Duroc.SH-FCR.LF3_bin_4	China
pig	Duroc.SH-FCR.LF3_bin_8	China
pig	Duroc.SH-FCR.LF3_bin_9	China
pig	Duroc.SH-FCR.LF4_bin_2	China
pig	Duroc.SH-FCR.LF4_bin_7	China
pig	Duroc.SH-FCR.LF4_bin_8	China
pig	Duroc.SH-FCR.LF5_bin_13	China
pig	Duroc.SH-FCR.LF5_bin_14	China
pig	Duroc.SH-FCR.LF5_bin_16	China
pig	Duroc.SH-FCR.LF5_bin_18	China
pig	Duroc.SH-FCR.LF5_bin_19	China
pig	Duroc.SH-FCR.LF5_bin_22	China
pig	Duroc.SH-FCR.LF5_bin_2	China
pig	Duroc.SH-FCR.LF5_bin_3	China
pig	Duroc.SH-FCR.LF5_bin_4	China
pig	Duroc.SH-FCR.LF5_bin_7	China
pig	Duroc.SH-FCR.LF5_bin_8	China
pig	Duroc.SH-FCR.LM1_bin_12	China
pig	Duroc.SH-FCR.LM1_bin_17	China
pig	Duroc.SH-FCR.LM1_bin_1	China
pig	Duroc.SH-FCR.LM1_bin_2	China
pig	Duroc.SH-FCR.LM1_bin_6	China
pig	Duroc.SH-FCR.LM1_bin_8	China
pig	Duroc.SH-FCR.LM2_bin_1	China
pig	Duroc.SH-FCR.LM2_bin_2	China
pig	Duroc.SH-FCR.LM2_bin_3	China
pig	Duroc.SH-FCR.LM2_bin_6	China
pig	Duroc.SH-FCR.LM3_bin_12	China
pig	Duroc.SH-FCR.LM3_bin_14	China
pig	Duroc.SH-FCR.LM3_bin_6	China
pig	Duroc.SH-FCR.LM4_bin_2	China
pig	Duroc.SH-FCR.LM4_bin_3	China
pig	Duroc.SH-FCR.LM4_bin_4	China
pig	F4286_bin_13	China
pig	F4286_bin_14	China
pig	F4286_bin_17	China
pig	F4286_bin_18	China
pig	F4286_bin_1	China
pig	F4286_bin_20	China
pig	F4286_bin_28	China
pig	F4286_bin_29	China
pig	F4286_bin_30	China
pig	F4286_bin_34	China
pig	F4286_bin_38	China
pig	F4286_bin_3	China
pig	F4286_bin_41	China
pig	F4286_bin_43	China
pig	F4286_bin_44	China
pig	F4286_bin_46	China
pig	F4286_bin_47	China
pig	F4286_bin_4	China
pig	F4286_bin_50	China
pig	F4286_bin_55	China
pig	F4286_bin_59	China
pig	F4286_bin_8	China
pig	F4331_bin_12	China
pig	F4331_bin_13	China
pig	F4331_bin_20	China
pig	F4331_bin_21	China
pig	F4331_bin_22	China
pig	F4331_bin_24	China
pig	F4331_bin_2	China
pig	F4331_bin_32	China
pig	F4331_bin_38	China
pig	F4331_bin_39	China
pig	F4331_bin_48	China
pig	F4331_bin_4	China
pig	F4364_bin_11	China
pig	F4364_bin_13	China
pig	F4364_bin_20	China
pig	F4364_bin_29	China
pig	F4364_bin_31	China
pig	F4364_bin_32	China
pig	F4364_bin_33	China
pig	F4364_bin_41	China
pig	F4364_bin_8	China
pig	F4364_bin_9	China
pig	F4372_bin_10	China
pig	F4372_bin_14	China
pig	F4372_bin_16	China
pig	F4372_bin_18	China
pig	F4372_bin_1	China
pig	F4372_bin_21	China
pig	F4372_bin_25	China
pig	F4372_bin_26	China
pig	F4372_bin_32	China
pig	F4372_bin_33	China
pig	F4372_bin_35	China
pig	F4372_bin_36	China
pig	F4372_bin_3	China
pig	F4372_bin_44	China
pig	F4372_bin_46	China
pig	F4372_bin_4	China
pig	F4372_bin_64	China
pig	F4372_bin_65	China
pig	F4372_bin_67	China
pig	F4375_bin_24	China
pig	F4375_bin_25	China
pig	F4375_bin_27	China
pig	F4375_bin_31	China
pig	F4375_bin_34	China
pig	F4375_bin_48	China
pig	F4375_bin_56	China
pig	F4375_bin_8	China
pig	F4390_bin_10	China
pig	F4390_bin_11	China
pig	F4390_bin_13	China
pig	F4390_bin_14	China
pig	F4390_bin_16	China
pig	F4390_bin_18	China
pig	F4390_bin_23	China
pig	F4390_bin_27	China
pig	F4390_bin_29	China
pig	F4390_bin_30	China
pig	F4390_bin_33	China
pig	F4390_bin_34	China
pig	F4390_bin_35	China
pig	F4390_bin_36	China
pig	F4390_bin_38	China
pig	F4390_bin_39	China
pig	F4390_bin_40	China
pig	F4390_bin_42	China
pig	F4390_bin_43	China
pig	F4390_bin_48	China
pig	F4390_bin_49	China
pig	F4390_bin_4	China
pig	F4390_bin_53	China
pig	F4390_bin_54	China
pig	F4390_bin_57	China
pig	F4390_bin_58	China
pig	F4390_bin_60	China
pig	F4390_bin_62	China
pig	F4390_bin_64	China
pig	F4390_bin_66	China
pig	F4390_bin_67	China
pig	F4390_bin_6	China
pig	F4395_bin_32	China
pig	F4395_bin_33	China
pig	F4399_bin_10	China
pig	F4399_bin_11	China
pig	F4399_bin_12	China
pig	F4399_bin_14	China
pig	F4399_bin_18	China
pig	F4399_bin_30	China
pig	F4399_bin_32	China
pig	F4399_bin_33	China
pig	F4399_bin_3	China
pig	F4399_bin_42	China
pig	F4399_bin_5	China
pig	F4399_bin_6	China
pig	F4404_bin_13	China
pig	F4404_bin_14	China
pig	F4404_bin_2	China
pig	F4404_bin_8	China
pig	F4410_bin_11	China
pig	F4410_bin_16	China
pig	F4410_bin_17	China
pig	F4410_bin_1	China
pig	F4410_bin_8	China
pig	F4411_bin_12	China
pig	F4411_bin_4	China
pig	F4436_bin_10	China
pig	F4436_bin_12	China
pig	F4436_bin_21	China
pig	F4436_bin_24	China
pig	F4436_bin_2	China
pig	F4436_bin_35	China
pig	F4436_bin_42	China
pig	F4453_bin_14	China
pig	F4453_bin_24	China
pig	F4453_bin_30	China
pig	F4453_bin_3	China
pig	F4453_bin_8	China
pig	F4460_bin_12	China
pig	F4460_bin_13	China
pig	F4460_bin_16	China
pig	F4460_bin_18	China
pig	F4460_bin_29	China
pig	F4460_bin_30	China
pig	F4460_bin_32	China
pig	F4460_bin_34	China
pig	F4460_bin_36	China
pig	F4460_bin_37	China
pig	F4460_bin_39	China
pig	F4460_bin_41	China
pig	F4460_bin_47	China
pig	F4460_bin_48	China
pig	F4460_bin_49	China
pig	F4460_bin_8	China
pig	F4552_bin_13	China
pig	F4552_bin_15	China
pig	F4552_bin_17	China
pig	F4552_bin_1	China
pig	F4552_bin_20	China
pig	F4552_bin_21	China
pig	F4552_bin_22	China
pig	F4552_bin_29	China
pig	F4552_bin_31	China
pig	F4552_bin_3	China
pig	F4552_bin_8	China
pig	F4554_bin_12	China
pig	F4554_bin_13	China
pig	F4554_bin_18	China
pig	F4554_bin_1	China
pig	F4554_bin_20	China
pig	F4554_bin_27	China
pig	F4554_bin_31	China
pig	F4554_bin_34	China
pig	F4554_bin_35	China
pig	F4554_bin_37	China
pig	F4554_bin_39	China
pig	F4554_bin_3	China
pig	F4554_bin_4	China
pig	F4554_bin_5	China
pig	F4554_bin_7	China
pig	F4554_bin_9	China
pig	F4556_bin_24	China
pig	F4556_bin_31	China
pig	F4556_bin_40	China
pig	F4556_bin_41	China
pig	F4556_bin_42	China
pig	F4556_bin_46	China
pig	F4556_bin_49	China
pig	F4556_bin_57	China
pig	F4556_bin_7	China
pig	F4560_bin_11	China
pig	F4560_bin_13	China
pig	F4560_bin_23	China
pig	F4560_bin_3	China
pig	F4563_bin_13	China
pig	F4563_bin_15	China
pig	F4563_bin_17	China
pig	F4563_bin_18	China
pig	F4563_bin_1	China
pig	F4563_bin_23	China
pig	F4563_bin_26	China
pig	F4563_bin_28	China
pig	F4563_bin_2	China
pig	F4563_bin_32	China
pig	F4563_bin_33	China
pig	F4563_bin_37	China
pig	F4563_bin_41	China
pig	F4563_bin_47	China
pig	F4563_bin_4	China
pig	F4563_bin_5	China
pig	F4563_bin_6	China
pig	F4563_bin_9	China
pig	F4580_bin_13	China
pig	F4580_bin_14	China
pig	F4580_bin_19	China
pig	F4580_bin_1	China
pig	F4580_bin_25	China
pig	F4580_bin_28	China
pig	F4580_bin_2	China
pig	F4580_bin_30	China
pig	F4580_bin_38	China
pig	F4580_bin_41	China
pig	F4580_bin_5	China
pig	F4582_bin_10	China
pig	F4582_bin_11	China
pig	F4582_bin_18	China
pig	F4582_bin_31	China
pig	F4582_bin_32	China
pig	F4582_bin_3	China
pig	F4592_bin_16	China
pig	F4592_bin_36	China
pig	F4592_bin_38	China
pig	F4592_bin_40	China
pig	F4595_bin_14	China
pig	F4595_bin_15	China
pig	F4595_bin_18	China
pig	F4595_bin_21	China
pig	F4595_bin_23	China
pig	F4595_bin_25	China
pig	F4595_bin_36	China
pig	F4595_bin_39	China
pig	F4595_bin_42	China
pig	F4595_bin_45	China
pig	F4595_bin_47	China
pig	F4595_bin_48	China
pig	F4595_bin_4	China
pig	F4595_bin_51	China
pig	F4595_bin_52	China
pig	F4595_bin_53	China
pig	F4595_bin_55	China
pig	F4595_bin_7	China
pig	F4596_bin_10	China
pig	F4596_bin_11	China
pig	F4596_bin_19	China
pig	F4596_bin_22	China
pig	F4596_bin_24	China
pig	F4596_bin_30	China
pig	F4596_bin_39	China
pig	F4596_bin_50	China
pig	F4596_bin_53	China
pig	F4596_bin_54	China
pig	F4596_bin_5	China
pig	F4596_bin_60	China
pig	F4596_bin_61	China
pig	F4596_bin_64	China
pig	F4596_bin_65	China
pig	F4596_bin_75	China
pig	F4596_bin_76	China
pig	F4650_bin_14	China
pig	F4650_bin_19	China
pig	F4650_bin_23	China
pig	F4650_bin_29	China
pig	F4650_bin_30	China
pig	F4650_bin_31	China
pig	F4650_bin_32	China
pig	F4650_bin_33	China
pig	F4653_bin_10	China
pig	F4653_bin_25	China
pig	F4653_bin_32	China
pig	F4653_bin_38	China
pig	F4653_bin_39	China
pig	F4653_bin_42	China
pig	F4653_bin_60	China
pig	F4653_bin_62	China
pig	F4655_bin_29	China
pig	F4655_bin_3	China
pig	F4655_bin_52	China
pig	F4655_bin_58	China
pig	F4655_bin_7	China
pig	F4656_bin_12	China
pig	F4656_bin_15	China
pig	F4656_bin_18	China
pig	F4656_bin_1	China
pig	F4656_bin_23	China
pig	F4656_bin_26	China
pig	F4656_bin_46	China
pig	F4656_bin_4	China
pig	F4657_bin_29	China
pig	F4657_bin_2	China
pig	F4657_bin_30	China
pig	F4657_bin_41	China
pig	F4657_bin_4	China
pig	F4657_bin_51	China
pig	F4657_bin_55	China
pig	F4657_bin_5	China
pig	F4657_bin_60	China
pig	F4658_bin_14	China
pig	F4658_bin_20	China
pig	F4658_bin_27	China
pig	F4658_bin_29	China
pig	F4658_bin_33	China
pig	F4658_bin_34	China
pig	F4658_bin_45	China
pig	F4658_bin_52	China
pig	F4658_bin_54	China
pig	F4658_bin_5	China
pig	F4659_bin_10	China
pig	F4659_bin_14	China
pig	F4659_bin_21	China
pig	F4659_bin_26	China
pig	F4659_bin_31	China
pig	F4659_bin_37	China
pig	F4659_bin_43	China
pig	F4659_bin_46	China
pig	F4659_bin_58	China
pig	F4660_bin_16	China
pig	F4660_bin_19	China
pig	F4660_bin_31	China
pig	F4660_bin_37	China
pig	F4661_bin_17	China
pig	F4661_bin_19	China
pig	F4661_bin_22	China
pig	F4661_bin_25	China
pig	F4661_bin_41	China
pig	F4661_bin_42	China
pig	F4661_bin_4	China
pig	F4661_bin_50	China
pig	F4661_bin_51	China
pig	F4661_bin_54	China
pig	F4661_bin_55	China
pig	F4661_bin_56	China
pig	F4661_bin_58	China
pig	F4661_bin_62	China
pig	F4661_bin_66	China
pig	F4661_bin_69	China
pig	F4661_bin_70	China
pig	F4664_bin_30	China
pig	F4664_bin_41	China
pig	F4664_bin_42	China
pig	F4664_bin_44	China
pig	F4664_bin_50	China
pig	F4664_bin_8	China
pig	F4665_bin_15	China
pig	F4665_bin_17	China
pig	F4665_bin_1	China
pig	F4665_bin_20	China
pig	F4665_bin_35	China
pig	F4665_bin_38	China
pig	F4665_bin_4	China
pig	F4665_bin_8	China
pig	F4665_bin_9	China
pig	F4666_bin_10	China
pig	F4666_bin_14	China
pig	F4666_bin_19	China
pig	F4666_bin_35	China
pig	F4666_bin_39	China
pig	F4666_bin_48	China
pig	F4666_bin_50	China
pig	F4666_bin_55	China
pig	F4669_bin_11	China
pig	F4669_bin_19	China
pig	F4669_bin_23	China
pig	F4669_bin_25	China
pig	F4669_bin_26	China
pig	F4669_bin_2	China
pig	F4669_bin_37	China
pig	F4669_bin_41	China
pig	F4669_bin_50	China
pig	F4675_bin_10	China
pig	F4675_bin_13	China
pig	F4675_bin_19	China
pig	F4675_bin_21	China
pig	F4675_bin_27	China
pig	F4675_bin_28	China
pig	F4675_bin_29	China
pig	F4675_bin_32	China
pig	F4675_bin_33	China
pig	F4675_bin_36	China
pig	F4675_bin_41	China
pig	F4675_bin_45	China
pig	F4675_bin_46	China
pig	F4675_bin_57	China
pig	F4675_bin_58	China
pig	F4675_bin_62	China
pig	F4675_bin_9	China
pig	F4679_bin_11	China
pig	F4679_bin_27	China
pig	F4679_bin_2	China
pig	F4679_bin_46	China
pig	F4679_bin_48	China
pig	F4679_bin_49	China
pig	F4679_bin_54	China
pig	F4679_bin_56	China
pig	F4679_bin_7	China
pig	F4679_bin_8	China
pig	F4690_bin_13	China
pig	F4690_bin_16	China
pig	F4690_bin_20	China
pig	F4690_bin_25	China
pig	F4690_bin_2	China
pig	F4690_bin_30	China
pig	F4690_bin_39	China
pig	F4690_bin_43	China
pig	F4690_bin_45	China
pig	F4690_bin_46	China
pig	F4690_bin_47	China
pig	F4690_bin_53	China
pig	F4690_bin_57	China
pig	F4690_bin_69	China
pig	F4690_bin_71	China
pig	F4690_bin_76	China
pig	F4690_bin_77	China
pig	F4690_bin_80	China
pig	F4690_bin_87	China
pig	F4690_bin_88	China
pig	F4690_bin_89	China
pig	F4690_bin_91	China
pig	F4690_bin_93	China
pig	F4692_bin_1	China
pig	F4692_bin_25	China
pig	F4692_bin_29	China
pig	F4692_bin_31	China
pig	F4692_bin_37	China
pig	F4692_bin_42	China
pig	F4692_bin_6	China
pig	F4701_bin_10	China
pig	F4701_bin_12	China
pig	F4701_bin_14	China
pig	F4701_bin_15	China
pig	F4701_bin_16	China
pig	F4701_bin_20	China
pig	F4701_bin_23	China
pig	F4701_bin_5	China
pig	F4704_bin_21	China
pig	F4704_bin_23	China
pig	F4704_bin_2	China
pig	F4704_bin_30	China
pig	F4704_bin_31	China
pig	F4704_bin_3	China
pig	F4704_bin_40	China
pig	F4704_bin_41	China
pig	F4704_bin_44	China
pig	F4704_bin_51	China
pig	F4704_bin_6	China
pig	F4706_bin_12	China
pig	F4706_bin_14	China
pig	F4706_bin_15	China
pig	F4706_bin_16	China
pig	F4706_bin_23	China
pig	F4706_bin_26	China
pig	F4706_bin_27	China
pig	F4706_bin_2	China
pig	F4706_bin_34	China
pig	F4706_bin_36	China
pig	F4706_bin_37	China
pig	F4706_bin_8	China
pig	F4706_bin_9	China
pig	F4724_bin_15	China
pig	F4724_bin_18	China
pig	F4724_bin_23	China
pig	F4724_bin_32	China
pig	F4724_bin_33	China
pig	F4724_bin_34	China
pig	F4724_bin_36	China
pig	F4724_bin_40	China
pig	F4724_bin_43	China
pig	F4724_bin_49	China
pig	F4724_bin_4	China
pig	F4724_bin_52	China
pig	F4724_bin_62	China
pig	F4724_bin_70	China
pig	F4724_bin_71	China
pig	F4726_bin_10	China
pig	F4726_bin_15	China
pig	F4726_bin_16	China
pig	F4726_bin_18	China
pig	F4726_bin_1	China
pig	F4726_bin_20	China
pig	F4726_bin_22	China
pig	F4726_bin_23	China
pig	F4726_bin_26	China
pig	F4726_bin_28	China
pig	F4726_bin_29	China
pig	F4726_bin_2	China
pig	F4726_bin_34	China
pig	F4726_bin_35	China
pig	F4726_bin_36	China
pig	F4726_bin_38	China
pig	F4726_bin_3	China
pig	F4726_bin_42	China
pig	F4726_bin_43	China
pig	F4726_bin_49	China
pig	F4726_bin_50	China
pig	F4726_bin_52	China
pig	F4726_bin_53	China
pig	F4726_bin_54	China
pig	F4726_bin_60	China
pig	F4726_bin_66	China
pig	F4726_bin_68	China
pig	F4726_bin_72	China
pig	F4726_bin_73	China
pig	F4726_bin_76	China
pig	F4726_bin_79	China
pig	F4726_bin_85	China
pig	F4726_bin_9	China
pig	F4791_bin_10	China
pig	F4791_bin_17	China
pig	F4791_bin_23	China
pig	F4791_bin_25	China
pig	F4791_bin_27	China
pig	F4791_bin_2	China
pig	F4791_bin_40	China
pig	F4791_bin_44	China
pig	F4791_bin_9	China
pig	F4840_bin_10	China
pig	F4840_bin_11	China
pig	F4840_bin_13	China
pig	F4840_bin_15	China
pig	F4840_bin_16	China
pig	F4840_bin_17	China
pig	F4840_bin_22	China
pig	F4840_bin_23	China
pig	F4840_bin_26	China
pig	F4840_bin_32	China
pig	F4840_bin_3	China
pig	F4840_bin_40	China
pig	F4840_bin_44	China
pig	F4840_bin_48	China
pig	F4840_bin_4	China
pig	F4840_bin_59	China
pig	F4840_bin_63	China
pig	F4840_bin_67	China
pig	F4842_bin_19	China
pig	F4842_bin_20	China
pig	F4842_bin_22	China
pig	F4842_bin_26	China
pig	F4842_bin_31	China
pig	F4842_bin_36	China
pig	F4842_bin_3	China
pig	F4842_bin_6	China
pig	F4844_bin_17	China
pig	F4844_bin_20	China
pig	F4844_bin_23	China
pig	F4844_bin_25	China
pig	F4844_bin_27	China
pig	F4844_bin_31	China
pig	F4844_bin_35	China
pig	F4844_bin_37	China
pig	F4844_bin_39	China
pig	F4844_bin_44	China
pig	F4844_bin_46	China
pig	F4844_bin_51	China
pig	F4844_bin_55	China
pig	F4844_bin_57	China
pig	F4844_bin_5	China
pig	F4844_bin_60	China
pig	F4844_bin_6	China
pig	F4844_bin_8	China
pig	F4846_bin_12	China
pig	F4846_bin_19	China
pig	F4846_bin_22	China
pig	F4846_bin_26	China
pig	F4846_bin_28	China
pig	F4846_bin_30	China
pig	F4846_bin_32	China
pig	F4846_bin_37	China
pig	F4846_bin_40	China
pig	F4846_bin_50	China
pig	F4846_bin_5	China
pig	F4846_bin_9	China
pig	F4850_bin_18	China
pig	F4850_bin_32	China
pig	F4850_bin_40	China
pig	F4850_bin_46	China
pig	F4850_bin_48	China
pig	F4850_bin_6	China
pig	F4856_bin_18	China
pig	F4856_bin_25	China
pig	F4856_bin_26	China
pig	F4856_bin_28	China
pig	F4856_bin_29	China
pig	F4856_bin_33	China
pig	F4856_bin_36	China
pig	F4856_bin_4	China
pig	F4856_bin_50	China
pig	F4856_bin_8	China
pig	F4864_bin_20	China
pig	F4864_bin_21	China
pig	F4864_bin_22	China
pig	F4864_bin_26	China
pig	F4864_bin_34	China
pig	F4864_bin_35	China
pig	F4864_bin_38	China
pig	F4872_bin_14	China
pig	F4872_bin_15	China
pig	F4872_bin_23	China
pig	F4872_bin_24	China
pig	F4872_bin_27	China
pig	F4872_bin_2	China
pig	F4872_bin_33	China
pig	F4872_bin_37	China
pig	F4872_bin_50	China
pig	F4872_bin_55	China
pig	F4872_bin_56	China
pig	F4872_bin_5	China
pig	F4872_bin_6	China
pig	F4872_bin_7	China
pig	F4873_bin_11	China
pig	F4873_bin_14	China
pig	F4873_bin_26	China
pig	F4873_bin_27	China
pig	F4873_bin_30	China
pig	F4873_bin_35	China
pig	F4873_bin_42	China
pig	F4873_bin_47	China
pig	F4873_bin_55	China
pig	F4873_bin_57	China
pig	F4878_bin_10	China
pig	F4878_bin_23	China
pig	F4878_bin_28	China
pig	F4878_bin_29	China
pig	F4878_bin_35	China
pig	F4878_bin_3	China
pig	F4878_bin_41	China
pig	F4878_bin_44	China
pig	F4878_bin_5	China
pig	F4878_bin_7	China
pig	F4881_bin_10	China
pig	F4881_bin_13	China
pig	F4881_bin_16	China
pig	F4881_bin_21	China
pig	F4881_bin_25	China
pig	F4881_bin_31	China
pig	F4881_bin_36	China
pig	F4881_bin_39	China
pig	F4881_bin_46	China
pig	F4881_bin_53	China
pig	F4881_bin_6	China
pig	F4888_bin_10	China
pig	F4888_bin_17	China
pig	F4888_bin_1	China
pig	F4888_bin_20	China
pig	F4888_bin_24	China
pig	F4888_bin_25	China
pig	F4888_bin_32	China
pig	F4888_bin_33	China
pig	F4888_bin_40	China
pig	F4888_bin_43	China
pig	F4888_bin_46	China
pig	F4889_bin_15	China
pig	F4889_bin_17	China
pig	F4889_bin_21	China
pig	F4889_bin_2	China
pig	F4889_bin_42	China
pig	F4889_bin_46	China
pig	F4889_bin_7	China
pig	F4890_bin_11	China
pig	F4890_bin_14	China
pig	F4890_bin_19	China
pig	F4890_bin_21	China
pig	F4890_bin_22	China
pig	F4890_bin_28	China
pig	F4890_bin_29	China
pig	F4890_bin_31	China
pig	F4890_bin_34	China
pig	F4890_bin_46	China
pig	F4890_bin_48	China
pig	F4890_bin_4	China
pig	F4890_bin_50	China
pig	F4890_bin_54	China
pig	F4890_bin_5	China
pig	F4890_bin_6	China
pig	F4894_bin_19	China
pig	F4894_bin_22	China
pig	F4894_bin_24	China
pig	F4894_bin_33	China
pig	F4894_bin_43	China
pig	F4894_bin_45	China
pig	F4894_bin_46	China
pig	F4894_bin_8	China
pig	F4901_bin_12	China
pig	F4901_bin_14	China
pig	F4901_bin_18	China
pig	F4901_bin_21	China
pig	F4901_bin_24	China
pig	F4901_bin_26	China
pig	F4901_bin_28	China
pig	F4901_bin_29	China
pig	F4901_bin_4	China
pig	F4901_bin_6	China
pig	F4903_bin_10	China
pig	F4903_bin_11	China
pig	F4903_bin_13	China
pig	F4903_bin_16	China
pig	F4903_bin_17	China
pig	F4903_bin_1	China
pig	F4903_bin_23	China
pig	F4903_bin_2	China
pig	F4903_bin_30	China
pig	F4903_bin_34	China
pig	F4903_bin_48	China
pig	F4903_bin_4	China
pig	F4903_bin_50	China
pig	F4903_bin_53	China
pig	F4903_bin_59	China
pig	F4905_bin_10	China
pig	F4905_bin_11	China
pig	F4905_bin_14	China
pig	F4905_bin_17	China
pig	F4905_bin_23	China
pig	F4905_bin_27	China
pig	F4905_bin_29	China
pig	F4905_bin_36	China
pig	F4905_bin_39	China
pig	F4905_bin_3	China
pig	F4905_bin_40	China
pig	F4905_bin_42	China
pig	F4905_bin_45	China
pig	F4905_bin_4	China
pig	F4905_bin_63	China
pig	F4905_bin_65	China
pig	F4905_bin_66	China
pig	F4908_bin_27	China
pig	F4908_bin_29	China
pig	F4908_bin_33	China
pig	F4908_bin_37	China
pig	F4908_bin_42	China
pig	F4908_bin_47	China
pig	F4908_bin_53	China
pig	F4908_bin_60	China
pig	F4908_bin_6	China
pig	F4910_bin_10	China
pig	F4910_bin_12	China
pig	F4910_bin_18	China
pig	F4910_bin_21	China
pig	F4910_bin_22	China
pig	F4910_bin_4	China
pig	F4910_bin_7	China
pig	F4910_bin_9	China
pig	F4912_bin_13	China
pig	F4912_bin_19	China
pig	F4912_bin_1	China
pig	F4912_bin_20	China
pig	F4912_bin_9	China
pig	F4922_bin_11	China
pig	F4922_bin_17	China
pig	F4922_bin_19	China
pig	F4922_bin_28	China
pig	F4922_bin_45	China
pig	F4922_bin_55	China
pig	F4924_bin_10	China
pig	F4924_bin_13	China
pig	F4924_bin_16	China
pig	F4924_bin_21	China
pig	F4924_bin_22	China
pig	F4924_bin_27	China
pig	F4924_bin_33	China
pig	F4924_bin_36	China
pig	F4924_bin_44	China
pig	F4924_bin_52	China
pig	F4924_bin_53	China
pig	F4924_bin_59	China
pig	F4924_bin_71	China
pig	F4930_bin_11	China
pig	F4930_bin_18	China
pig	F4930_bin_1	China
pig	F4930_bin_25	China
pig	F4930_bin_30	China
pig	F4930_bin_4	China
pig	F4930_bin_6	China
pig	F4936_bin_12	China
pig	F4936_bin_21	China
pig	F4936_bin_24	China
pig	F4936_bin_25	China
pig	F4936_bin_2	China
pig	F4936_bin_38	China
pig	F4936_bin_7	China
pig	F4936_bin_9	China
pig	F4941_bin_11	China
pig	F4941_bin_14	China
pig	F4941_bin_17	China
pig	F4941_bin_22	China
pig	F4941_bin_27	China
pig	F4941_bin_36	China
pig	F4941_bin_37	China
pig	F4941_bin_39	China
pig	F4941_bin_40	China
pig	F4941_bin_42	China
pig	F4941_bin_44	China
pig	F4941_bin_48	China
pig	F4941_bin_53	China
pig	F4941_bin_6	China
pig	F4942_bin_12	China
pig	F4942_bin_16	China
pig	F4943_bin_10	China
pig	F4943_bin_18	China
pig	F4945_bin_13	China
pig	F4945_bin_18	China
pig	F4945_bin_19	China
pig	F4945_bin_22	China
pig	F4945_bin_25	China
pig	F4945_bin_28	China
pig	F4945_bin_29	China
pig	F4945_bin_30	China
pig	F4945_bin_3	China
pig	F4945_bin_41	China
pig	F4945_bin_42	China
pig	F4946_bin_21	China
pig	F4946_bin_24	China
pig	F4946_bin_25	China
pig	F4946_bin_26	China
pig	F4946_bin_35	China
pig	F4946_bin_50	China
pig	F4946_bin_51	China
pig	F4946_bin_52	China
pig	F4946_bin_56	China
pig	F4946_bin_5	China
pig	F4948_bin_11	China
pig	F4948_bin_14	China
pig	F4948_bin_17	China
pig	F4948_bin_23	China
pig	F4948_bin_25	China
pig	F4948_bin_29	China
pig	F4948_bin_31	China
pig	F4948_bin_37	China
pig	F4948_bin_39	China
pig	F4948_bin_47	China
pig	F4948_bin_48	China
pig	F4948_bin_51	China
pig	F4948_bin_6	China
pig	F4948_bin_71	China
pig	F4948_bin_73	China
pig	F4948_bin_76	China
pig	F4948_bin_7	China
pig	F4948_bin_8	China
pig	F4950_bin_10	China
pig	F4950_bin_14	China
pig	F4950_bin_1	China
pig	F4950_bin_25	China
pig	F4950_bin_31	China
pig	F4950_bin_43	China
pig	F4950_bin_44	China
pig	F4950_bin_45	China
pig	F4950_bin_46	China
pig	F4950_bin_48	China
pig	F4950_bin_7	China
pig	F4952_bin_11	China
pig	F4952_bin_13	China
pig	F4952_bin_16	China
pig	F4952_bin_18	China
pig	F4952_bin_21	China
pig	F4952_bin_22	China
pig	F4952_bin_24	China
pig	F4952_bin_37	China
pig	F4952_bin_38	China
pig	F4952_bin_39	China
pig	F4952_bin_43	China
pig	F4952_bin_4	China
pig	F4952_bin_52	China
pig	F4952_bin_9	China
pig	F4954_bin_20	China
pig	F4954_bin_26	China
pig	F4954_bin_29	China
pig	F4954_bin_32	China
pig	F4954_bin_33	China
pig	F4954_bin_38	China
pig	F4954_bin_39	China
pig	F4954_bin_40	China
pig	F4954_bin_43	China
pig	F4954_bin_45	China
pig	F4954_bin_47	China
pig	F4954_bin_49	China
pig	F4954_bin_4	China
pig	F4954_bin_54	China
pig	F4954_bin_55	China
pig	F4954_bin_57	China
pig	F4954_bin_62	China
pig	F4954_bin_64	China
pig	F4954_bin_70	China
pig	F4954_bin_75	China
pig	F4958_bin_13	China
pig	F4958_bin_15	China
pig	F4958_bin_21	China
pig	F4958_bin_26	China
pig	F4958_bin_27	China
pig	F4958_bin_34	China
pig	F4958_bin_37	China
pig	F4958_bin_3	China
pig	F4958_bin_44	China
pig	F4958_bin_46	China
pig	F4958_bin_49	China
pig	F4958_bin_56	China
pig	F4958_bin_58	China
pig	F4958_bin_5	China
pig	F4958_bin_6	China
pig	F4960_bin_12	China
pig	F4960_bin_14	China
pig	F4960_bin_15	China
pig	F4960_bin_20	China
pig	F4960_bin_22	China
pig	F4960_bin_2	China
pig	F4960_bin_33	China
pig	F4960_bin_34	China
pig	F4960_bin_36	China
pig	F4960_bin_41	China
pig	F4960_bin_42	China
pig	F4960_bin_4	China
pig	F4960_bin_57	China
pig	F4960_bin_62	China
pig	F4960_bin_66	China
pig	F4960_bin_67	China
pig	F4960_bin_6	China
pig	F4960_bin_70	China
pig	F4960_bin_73	China
pig	F4960_bin_76	China
pig	F4960_bin_78	China
pig	F4960_bin_80	China
pig	F4960_bin_8	China
pig	F4961_bin_17	China
pig	F4961_bin_22	China
pig	F4961_bin_23	China
pig	F4961_bin_38	China
pig	F4961_bin_45	China
pig	F4961_bin_46	China
pig	F4962_bin_15	China
pig	F4962_bin_16	China
pig	F4962_bin_21	China
pig	F4962_bin_22	China
pig	F4962_bin_23	China
pig	F4962_bin_37	China
pig	F4962_bin_39	China
pig	F4962_bin_45	China
pig	F4962_bin_51	China
pig	F4962_bin_53	China
pig	F4962_bin_5	China
pig	F4969_bin_11	China
pig	F4969_bin_13	China
pig	F4969_bin_24	China
pig	F4969_bin_25	China
pig	F4969_bin_35	China
pig	F4969_bin_39	China
pig	F4969_bin_46	China
pig	F4969_bin_48	China
pig	F4969_bin_49	China
pig	F4969_bin_4	China
pig	F4969_bin_5	China
pig	F4972_bin_16	China
pig	F4972_bin_17	China
pig	F4972_bin_19	China
pig	F4972_bin_31	China
pig	F4972_bin_3	China
pig	F4972_bin_41	China
pig	F4972_bin_50	China
pig	F4972_bin_51	China
pig	F4972_bin_5	China
pig	F4973_bin_10	China
pig	F4973_bin_15	China
pig	F4973_bin_18	China
pig	F4973_bin_20	China
pig	F4973_bin_30	China
pig	F4973_bin_33	China
pig	F4973_bin_35	China
pig	F4973_bin_44	China
pig	F4973_bin_4	China
pig	F4973_bin_7	China
pig	F4973_bin_8	China
pig	F4973_bin_9	China
pig	F4974_bin_1	China
pig	F4974_bin_21	China
pig	F4974_bin_23	China
pig	F4974_bin_27	China
pig	F4974_bin_29	China
pig	F4974_bin_33	China
pig	F4974_bin_6	China
pig	F4974_bin_9	China
pig	F4975_bin_16	China
pig	F4975_bin_17	China
pig	F4975_bin_22	China
pig	F4975_bin_2	China
pig	F4975_bin_33	China
pig	F4975_bin_35	China
pig	F4975_bin_3	China
pig	F4975_bin_42	China
pig	F4975_bin_48	China
pig	F4975_bin_51	China
pig	F4975_bin_6	China
pig	F4976_bin_10	China
pig	F4976_bin_11	China
pig	F4976_bin_16	China
pig	F4976_bin_23	China
pig	F4976_bin_24	China
pig	F4976_bin_25	China
pig	F4976_bin_26	China
pig	F4976_bin_27	China
pig	F4978_bin_18	China
pig	F4978_bin_22	China
pig	F4978_bin_26	China
pig	F4978_bin_28	China
pig	F4978_bin_34	China
pig	F4978_bin_38	China
pig	F4978_bin_3	China
pig	F4978_bin_7	China
pig	F4978_bin_9	China
pig	F4979_bin_27	China
pig	F4979_bin_32	China
pig	F4979_bin_39	China
pig	F4979_bin_41	China
pig	F4979_bin_43	China
pig	F4979_bin_60	China
pig	F4979_bin_61	China
pig	F4979_bin_6	China
pig	F4981_bin_11	China
pig	F4981_bin_12	China
pig	F4981_bin_19	China
pig	F4981_bin_1	China
pig	F4981_bin_23	China
pig	F4981_bin_24	China
pig	F4981_bin_26	China
pig	F4981_bin_31	China
pig	F4981_bin_33	China
pig	F4981_bin_35	China
pig	F4981_bin_37	China
pig	F4981_bin_3	China
pig	F4981_bin_45	China
pig	F4981_bin_47	China
pig	F4981_bin_51	China
pig	F4981_bin_57	China
pig	F4981_bin_58	China
pig	F4981_bin_60	China
pig	F4981_bin_61	China
pig	F4981_bin_8	China
pig	F4982_bin_13	China
pig	F4983_bin_13	China
pig	F4983_bin_17	China
pig	F4983_bin_19	China
pig	F4983_bin_25	China
pig	F4983_bin_2	China
pig	F4983_bin_35	China
pig	F4983_bin_42	China
pig	F4983_bin_43	China
pig	F4983_bin_48	China
pig	F4983_bin_49	China
pig	F4983_bin_55	China
pig	F4983_bin_56	China
pig	F4983_bin_59	China
pig	F4983_bin_5	China
pig	F4984_bin_1	China
pig	F4984_bin_6	China
pig	F4987_bin_11	China
pig	F4987_bin_12	China
pig	F4987_bin_17	China
pig	F4987_bin_18	China
pig	F4987_bin_26	China
pig	F4987_bin_35	China
pig	F4987_bin_38	China
pig	F4987_bin_40	China
pig	F4987_bin_48	China
pig	F4987_bin_53	China
pig	F4987_bin_59	China
pig	F4987_bin_67	China
pig	F4988_bin_11	China
pig	F4988_bin_17	China
pig	F4988_bin_23	China
pig	F4988_bin_25	China
pig	F4988_bin_27	China
pig	F4988_bin_28	China
pig	F4988_bin_30	China
pig	F4988_bin_35	China
pig	F4988_bin_36	China
pig	F4988_bin_42	China
pig	F4988_bin_47	China
pig	F4988_bin_48	China
pig	F4988_bin_50	China
pig	F4988_bin_51	China
pig	F4988_bin_53	China
pig	F4988_bin_55	China
pig	F4988_bin_56	China
pig	F4988_bin_59	China
pig	F4988_bin_5	China
pig	F4988_bin_60	China
pig	F4988_bin_63	China
pig	F4988_bin_70	China
pig	F4988_bin_7	China
pig	F4989_bin_10	China
pig	F4989_bin_38	China
pig	F4993_bin_12	China
pig	F4993_bin_15	China
pig	F4993_bin_19	China
pig	F4993_bin_23	China
pig	F4993_bin_25	China
pig	F4993_bin_28	China
pig	F4993_bin_2	China
pig	F4993_bin_30	China
pig	F4993_bin_31	China
pig	F4993_bin_35	China
pig	F4993_bin_46	China
pig	F4993_bin_58	China
pig	F4993_bin_5	China
pig	F4993_bin_61	China
pig	F4993_bin_65	China
pig	F4993_bin_67	China
pig	F4993_bin_81	China
pig	F4997_bin_12	China
pig	F4997_bin_14	China
pig	F4997_bin_19	China
pig	F4997_bin_24	China
pig	F4997_bin_30	China
pig	F4997_bin_9	China
pig	F5003_bin_4	China
pig	F5007_bin_6	China
pig	F5012_bin_18	China
pig	F5012_bin_20	China
pig	F5012_bin_26	China
pig	F5012_bin_34	China
pig	F5012_bin_43	China
pig	F5012_bin_49	China
pig	F5012_bin_50	China
pig	F5012_bin_51	China
pig	F5012_bin_57	China
pig	F5012_bin_60	China
pig	F5014_bin_20	China
pig	F5014_bin_23	China
pig	F5014_bin_24	China
pig	F5014_bin_26	China
pig	F5014_bin_36	China
pig	F5014_bin_39	China
pig	F5014_bin_5	China
pig	F5014_bin_8	China
pig	F5018_bin_11	China
pig	F5018_bin_16	China
pig	F5018_bin_17	China
pig	F5018_bin_24	China
pig	F5018_bin_32	China
pig	F5018_bin_33	China
pig	F5018_bin_36	China
pig	F5018_bin_43	China
pig	F5018_bin_45	China
pig	F5018_bin_46	China
pig	F5018_bin_47	China
pig	F5018_bin_53	China
pig	F5018_bin_55	China
pig	F5018_bin_56	China
pig	F5018_bin_59	China
pig	F5018_bin_60	China
pig	F5018_bin_64	China
pig	F5018_bin_65	China
pig	F5018_bin_66	China
pig	F5018_bin_67	China
pig	F5018_bin_71	China
pig	F5018_bin_74	China
pig	F5018_bin_7	China
pig	F5018_bin_80	China
pig	F5018_bin_81	China
pig	F5018_bin_83	China
pig	F5020_bin_2	China
pig	F5020_bin_4	China
pig	F5021_bin_15	China
pig	F5021_bin_23	China
pig	F5021_bin_25	China
pig	F5021_bin_29	China
pig	F5021_bin_39	China
pig	F5021_bin_48	China
pig	F5021_bin_59	China
pig	F5021_bin_6	China
pig	F5021_bin_9	China
pig	F5023_bin_16	China
pig	F5023_bin_23	China
pig	F5023_bin_29	China
pig	F5023_bin_36	China
pig	F5023_bin_48	China
pig	F5023_bin_5	China
pig	F5023_bin_61	China
pig	F5023_bin_63	China
pig	F5028_bin_10	China
pig	F5028_bin_11	China
pig	F5028_bin_19	China
pig	F5028_bin_24	China
pig	F5028_bin_2	China
pig	F5028_bin_31	China
pig	F5028_bin_35	China
pig	F5028_bin_36	China
pig	F5028_bin_40	China
pig	F5028_bin_41	China
pig	F5028_bin_47	China
pig	F5028_bin_5	China
pig	F5031_bin_18	China
pig	F5031_bin_22	China
pig	F5031_bin_23	China
pig	F5031_bin_33	China
pig	F5031_bin_36	China
pig	F5031_bin_47	China
pig	F5032_bin_12	China
pig	F5032_bin_17	China
pig	F5032_bin_1	China
pig	F5032_bin_36	China
pig	F5032_bin_38	China
pig	F5032_bin_39	China
pig	F5032_bin_43	China
pig	F5032_bin_44	China
pig	F5032_bin_45	China
pig	F5032_bin_54	China
pig	F5032_bin_57	China
pig	F5032_bin_5	China
pig	F5032_bin_73	China
pig	F5032_bin_75	China
pig	F5032_bin_79	China
pig	F5032_bin_83	China
pig	F5032_bin_90	China
pig	F5035_bin_37	China
pig	F5035_bin_42	China
pig	F5035_bin_44	China
pig	F5035_bin_5	China
pig	F5039_bin_10	China
pig	F5039_bin_15	China
pig	F5039_bin_19	China
pig	F5039_bin_28	China
pig	F5039_bin_31	China
pig	F5042_bin_13	China
pig	F5042_bin_22	China
pig	F5042_bin_25	China
pig	F5042_bin_27	China
pig	F5042_bin_36	China
pig	F5042_bin_45	China
pig	F5042_bin_47	China
pig	F5046_bin_10	China
pig	F5046_bin_16	China
pig	F5046_bin_23	China
pig	F5046_bin_25	China
pig	F5046_bin_29	China
pig	F5046_bin_30	China
pig	F5046_bin_31	China
pig	F5046_bin_38	China
pig	F5046_bin_3	China
pig	F5046_bin_42	China
pig	F5046_bin_47	China
pig	F5052_bin_11	China
pig	F5052_bin_1	China
pig	F5052_bin_20	China
pig	F5052_bin_26	China
pig	F5052_bin_28	China
pig	F5052_bin_2	China
pig	F5052_bin_35	China
pig	F5052_bin_5	China
pig	F5054_bin_11	China
pig	F5054_bin_12	China
pig	F5054_bin_15	China
pig	F5054_bin_20	China
pig	F5054_bin_21	China
pig	F5054_bin_27	China
pig	F5054_bin_28	China
pig	F5054_bin_6	China
pig	F5056_bin_16	China
pig	F5056_bin_18	China
pig	F5056_bin_20	China
pig	F5056_bin_25	China
pig	F5056_bin_27	China
pig	F5056_bin_33	China
pig	F5056_bin_36	China
pig	F5058_bin_17	China
pig	F5058_bin_29	China
pig	F5058_bin_2	China
pig	F5058_bin_38	China
pig	F5058_bin_47	China
pig	F5058_bin_9	China
pig	F5061_bin_12	China
pig	F5061_bin_14	China
pig	F5061_bin_27	China
pig	F5061_bin_37	China
pig	F5061_bin_45	China
pig	F5061_bin_46	China
pig	F5071_bin_16	China
pig	F5071_bin_23	China
pig	F5071_bin_29	China
pig	F5071_bin_30	China
pig	F5071_bin_36	China
pig	F5071_bin_37	China
pig	F5071_bin_50	China
pig	F5071_bin_52	China
pig	F5071_bin_55	China
pig	F5071_bin_60	China
pig	F5072_bin_14	China
pig	F5072_bin_23	China
pig	F5072_bin_28	China
pig	F5072_bin_9	China
pig	F5084_bin_10	China
pig	F5084_bin_13	China
pig	F5084_bin_15	China
pig	F5084_bin_16	China
pig	F5084_bin_21	China
pig	F5084_bin_23	China
pig	F5084_bin_25	China
pig	F5084_bin_28	China
pig	F5084_bin_29	China
pig	F5084_bin_33	China
pig	F5084_bin_36	China
pig	F5084_bin_41	China
pig	F5084_bin_43	China
pig	F5084_bin_48	China
pig	F5084_bin_51	China
pig	F5084_bin_55	China
pig	F5084_bin_67	China
pig	F5084_bin_86	China
pig	F5084_bin_90	China
pig	F5084_bin_98	China
pig	F5094_bin_10	China
pig	F5094_bin_21	China
pig	F5094_bin_23	China
pig	F5094_bin_27	China
pig	F5094_bin_3	China
pig	F5094_bin_40	China
pig	F5094_bin_42	China
pig	F5097_bin_11	China
pig	F5097_bin_31	China
pig	F5097_bin_32	China
pig	F5097_bin_33	China
pig	F5097_bin_37	China
pig	F5097_bin_54	China
pig	F5097_bin_58	China
pig	F5100_bin_10	China
pig	F5100_bin_17	China
pig	F5100_bin_26	China
pig	F5100_bin_31	China
pig	F5100_bin_33	China
pig	F5100_bin_6	China
pig	F5103_bin_10	China
pig	F5103_bin_24	China
pig	F5103_bin_36	China
[truncated: 24,019 more rows]

## Sheet: S4
GENOME	TAXONOMY	SOURCE	SPECIES_CLUSTER	CRX_COUNT	CROSS_REACTIVITY
bird_C._urophasianus_2_cecum__maxbin2_low_prob.009	d__Bacteria;p__Actinomycetota;c__Actinomycetia;o__Actinomycetales;f__Actinomycetaceae;g__;s__	bird	4687_0	1	bird
wastewater_ye_ASMAG1220	d__Bacteria;p__Actinomycetota;c__Acidimicrobiia;o__Acidimicrobiales;f__WLNW01;g__WLNW01;s__	wastewater	3997_0	1	wastewater
bird_C._urophasianus_2_cecum__metabat2_low_PE.006	d__Bacteria;p__Bacillota_C;c__Negativicutes;o__Selenomonadales;f__Selenomonadaceae;g__Megamonas;s__	bird	8793_0	1	bird
bird_C._urophasianus_2_cecum__metabat2_low_PE.008	d__Bacteria;p__Bacteroidota;c__Bacteroidia;o__Bacteroidales;f__Bacteroidaceae;g__Prevotella;s__	bird	2469_0	1	bird
bird_C._urophasianus_2_cecum__metabat2_low_PE.009	d__Bacteria;p__Bacillota;c__Bacilli;o__RFN20;f__CAG-288;g__CAG-568;s__	bird	7566_0	1	bird
bird_C._urophasianus_2_cecum__metabat2_low_PE.014	d__Bacteria;p__Bacillota;c__Bacilli;o__Acholeplasmatales;f__Anaeroplasmataceae;g__CALUXS01;s__	bird	1061_0	1	bird
bird_C._urophasianus_3_cecum__metabat2_low_PE.001	d__Bacteria;p__Bacillota_A;c__Clostridia;o__Christensenellales;f__Borkfalkiaceae;g__Coproplasma;s__	bird	4216_0	1	bird
bird_C._urophasianus_4_cecum__metabat2_high_PE.002	d__Bacteria;p__Bacteroidota;c__Bacteroidia;o__Bacteroidales;f__Bacteroidaceae;g__Prevotella;s__	bird	2471_0	1	bird
bird_F141_Wood_Sandpiper__metabat2_low_PE.001	d__Bacteria;p__Pseudomonadota;c__Gammaproteobacteria;o__Enterobacterales;f__Enterobacteriaceae;g__Escherichia;s__Escherichia coli	bird_crx	9290_3	9	wastewater_crx,bird_crx,cow_crx,human_crx,chicken_crx,cat_crx,pig_crx,ruminant_crx,dog_crx
bird_F144_Wood_Sandpiper__metabat2_low_PE.003	d__Bacteria;p__Bacillota;c__Bacilli;o__Erysipelotrichales;f__Erysipelotrichaceae;g__Dielma;s__	bird	1087_0	1	bird
bird_F241_Great_Cormorant__maxbin2_high_prob.006	d__Bacteria;p__Bacillota_A;c__Clostridia;o__Clostridiales;f__Clostridiaceae;g__Sarcina;s__Sarcina perfringens	bird_crx	1805_1	3	chicken_crx,bird_crx,human_crx
bird_F241_Great_Cormorant__maxbin2_low_prob.005	d__Bacteria;p__Bacillota;c__Bacilli;o__Lactobacillales;f__Lactobacillaceae;g__Ligilactobacillus;s__	bird	470_2	1	bird
bird_F241_Great_Cormorant__metabat2_high_PE.004	d__Bacteria;p__Bacillota_A;c__Clostridia;o__Peptostreptococcales;f__Anaerovoracaceae;g__;s__	bird	9261_0	1	bird
bird_F241_Great_Cormorant__metabat2_high_PE.009	d__Bacteria;p__Bacillota_A;c__Clostridia;o__Peptostreptococcales;f__Peptostreptococcaceae;g__Peptostreptococcus;s__	bird	1731_0	1	bird
bird_GCA_001675655.1	d__Bacteria;p__Bacillota;c__Bacilli;o__Bacillales;f__Bacillaceae;g__Bacillus;s__Bacillus pumilus	bird	9033_1	1	bird
bird_GCA_001886335.1	d__Bacteria;p__Bacillota;c__Bacilli;o__Staphylococcales;f__Staphylococcaceae;g__Staphylococcus;s__Staphylococcus hominis	bird_crx	8930_1	2	bird_crx,human_crx
bird_GCA_002127155.1	d__Bacteria;p__Actinomycetota;c__Actinomycetia;o__Actinomycetales;f__Cellulomonadaceae;g__Cellulosimicrobium;s__Cellulosimicrobium funkei	bird	4764_0	1	bird
bird_GCA_002269665.1	d__Bacteria;p__Pseudomonadota;c__Gammaproteobacteria;o__Enterobacterales;f__Enterobacteriaceae;g__Serratia_A;s__Serratia_A fonticola	bird_crx	9318_1	2	bird_crx,pig_crx
bird_GCA_002901405.1	d__Bacteria;p__Pseudomonadota;c__Gammaproteobacteria;o__Xanthomonadales;f__Xanthomonadaceae;g__Stenotrophomonas;s__Stenotrophomonas pavanii	bird	5560_3	1	bird
bird_GCA_002901425.1	d__Bacteria;p__Pseudomonadota;c__Gammaproteobacteria;o__Pseudomonadales;f__Pseudomonadaceae;g__Pseudomonas_E;s__Pseudomonas_E paracarnis	bird	5301_1	1	bird
bird_GCA_004154565.1	d__Bacteria;p__Actinomycetota;c__Actinomycetia;o__Actinomycetales;f__Bifidobacteriaceae;g__Bifidobacterium;s__Bifidobacterium animalis	bird_crx	3931_1	3	chicken_crx,bird_crx,human_crx
bird_GCA_004323845.1	d__Bacteria;p__Campylobacterota;c__Campylobacteria;o__Campylobacterales;f__Campylobacteraceae;g__Campylobacter_D;s__Campylobacter_D novaezeelandiae	bird	827_0	1	bird
bird_GCA_005406205.1	d__Bacteria;p__Campylobacterota;c__Campylobacteria;o__Campylobacterales;f__Campylobacteraceae;g__Campylobacter_D;s__Campylobacter_D estrildidarum	bird	822_3	1	bird
bird_GCA_005406215.1	d__Bacteria;p__Campylobacterota;c__Campylobacteria;o__Campylobacterales;f__Campylobacteraceae;g__Campylobacter_D;s__Campylobacter_D aviculae	bird	822_1	1	bird
bird_GCA_005406225.1	d__Bacteria;p__Campylobacterota;c__Campylobacteria;o__Campylobacterales;f__Campylobacteraceae;g__Campylobacter_D;s__Campylobacter_D taeniopygiae	bird	822_2	1	bird
bird_GCA_009870785.1	d__Bacteria;p__Bacillota;c__Bacilli;o__Paenibacillales;f__Paenibacillaceae;g__Paenibacillus;s__Paenibacillus sp009870785	bird	9096_1	1	bird
bird_GCA_014281135.1	d__Bacteria;p__Pseudomonadota;c__Gammaproteobacteria;o__Enterobacterales_A;f__Vibrionaceae;g__Vibrio;s__Vibrio cholerae	bird_crx	9222_1	2	bird_crx,human_crx
bird_GCA_014305185.1	d__Bacteria;p__Pseudomonadota;c__Gammaproteobacteria;o__Enterobacterales_A;f__Vibrionaceae;g__Vibrio;s__Vibrio metschnikovii	bird	9225_0	1	bird
bird_GCA_025599845.1	d__Bacteria;p__Pseudomonadota;c__Gammaproteobacteria;o__Enterobacterales;f__Enterobacteriaceae;g__Escherichia;s__Escherichia albertii	bird_crx	9290_1	2	bird_crx,human_crx
bird_Juvenile_1__metabat2_low_PE.001	d__Bacteria;p__Bacillota;c__Bacilli;o__Lactobacillales;f__Streptococcaceae;g__Streptococcus;s__Streptococcus gallolyticus_B	bird	8824_2	1	bird
bird_X103_Eurasian_Blackcap__maxbin2_high_prob.002	d__Bacteria;p__Pseudomonadota;c__Gammaproteobacteria;o__Enterobacterales;f__Enterobacteriaceae;g__Klebsiella;s__Klebsiella aerogenes	bird_crx	9314_1	2	bird_crx,human_crx
bird_X103_Eurasian_Blackcap__maxbin2_low_prob.003	d__Bacteria;p__Bacillota;c__Bacilli;o__Mycoplasmatales;f__Mycoplasmoidaceae;g__Ureaplasma;s__	bird	1049_0	1	bird
bird_X103_Eurasian_Blackcap__metabat2_low_PE.003	d__Bacteria;p__Campylobacterota;c__Campylobacteria;o__Campylobacterales;f__Helicobacteraceae;g__Helicobacter_H;s__	bird	818_0	1	bird
bird_X157_Grey_Heron__metabat2_low_PE.010	d__Bacteria;p__Bacillota_A;c__Clostridia;o__Lachnospirales;f__Anaerotignaceae;g__;s__	bird	1775_0	1	bird
bird_X172_European_Greenfinch__maxbin2_low_prob.001	d__Bacteria;p__Bacillota;c__Bacilli;o__Lactobacillales;f__Enterococcaceae;g__Enterococcus_B;s__Enterococcus_B hirae	bird_crx	8890_1	7	bird_crx,cow_crx,human_crx,chicken_crx,cat_crx,pig_crx,dog_crx
bird_X172_European_Greenfinch__maxbin2_low_prob.005	d__Bacteria;p__Bacillota;c__Bacilli;o__Lactobacillales;f__Lactobacillaceae;g__Ligilactobacillus;s__Ligilactobacillus aviarius	bird_crx	470_1	2	chicken_crx,bird_crx
bird_X172_European_Greenfinch__metabat2_low_PE.006	d__Bacteria;p__Bacillota;c__Bacilli;o__Lactobacillales;f__Lactobacillaceae;g__Leuconostoc;s__Leuconostoc lactis	bird_crx	251_1	2	bird_crx,human_crx
bird_X244_Common_House_Martin__maxbin2_low_prob.002	d__Bacteria;p__Bacillota;c__Bacilli;o__Mycoplasmatales;f__Mycoplasmoidaceae;g__Ureaplasma;s__	bird	1050_0	1	bird
bird_X244_Common_House_Martin__metabat2_high_PE.003	d__Bacteria;p__Bacillota_A;c__Clostridia;o__Lachnospirales;f__Lachnospiraceae;g__Hungatella;s__Hungatella hathewayi	bird_crx	8397_1	3	bird_crx,pig_crx,human_crx
bird_X244_Common_House_Martin__metabat2_high_PE.010	d__Bacteria;p__Campylobacterota;c__Campylobacteria;o__Campylobacterales;f__Campylobacteraceae;g__Campylobacter_D;s__Campylobacter_D sp016598935	bird	823_0	1	bird
bird_X244_Common_House_Martin__metabat2_low_PE.004	d__Bacteria;p__Campylobacterota;c__Campylobacteria;o__Campylobacterales;f__Helicobacteraceae;g__NHYM01;s__	bird	847_0	1	bird
bird_X263_White_Stork__maxbin2_low_prob.001	d__Bacteria;p__Bacillota;c__Bacilli;o__Lactobacillales;f__Catellicoccaceae;g__Catellicoccus;s__	bird	1085_0	1	bird
bird_X276_Barnacle_Goose__maxbin2_high_prob.005	d__Bacteria;p__Bacillota_A;c__Clostridia;o__Peptostreptococcales;f__Peptostreptococcaceae;g__Terrisporobacter;s__	bird	1741_0	1	bird
bird_X276_Barnacle_Goose__maxbin2_low_prob.002	d__Bacteria;p__Pseudomonadota;c__Gammaproteobacteria;o__Pseudomonadales;f__Moraxellaceae;g__Psychrobacter;s__	bird	776_0	1	bird
bird_X276_Barnacle_Goose__metabat2_high_PE.012	d__Bacteria;p__Bacillota_A;c__Clostridia;o__Clostridiales;f__Clostridiaceae;g__Clostridium;s__	bird	1796_0	1	bird
bird_X276_Barnacle_Goose__metabat2_low_PE.010	d__Bacteria;p__Bacillota_A;c__Clostridia;o__Clostridiales;f__Clostridiaceae;g__Clostridium;s__	bird	1754_0	1	bird
bird_X298_Horsfields_Bronze_Cuckoo__metabat2_low_PE.002	d__Bacteria;p__Verrucomicrobiota;c__Verrucomicrobiae;o__Verrucomicrobiales;f__Akkermansiaceae;g__Akkermansia;s__Akkermansia muciniphila_A	bird_crx	3779_1	2	bird_crx,human_crx
bird_X33_Wild_Turkey__maxbin2_high_prob.002	d__Bacteria;p__Bacillota;c__Bacilli;o__Haloplasmatales;f__Turicibacteraceae;g__Turicibacter;s__Turicibacter sp017888305	bird	951_0	1	bird
bird_X398_Eurasian_Reed_Warbler__metabat2_low_PE.002	d__Bacteria;p__Bacillota;c__Bacilli;o__Lactobacillales;f__Catellicoccaceae;g__Catellicoccus;s__	bird	1082_0	1	bird
bird_X398_Eurasian_Reed_Warbler__metabat2_low_PE.003	d__Bacteria;p__Bacillota;c__Bacilli;o__Lactobacillales;f__Streptococcaceae;g__Streptococcus;s__Streptococcus thermophilus	bird_crx	8826_3	3	bird_crx,pig_crx,human_crx
bird_X426_Ural_Owl__maxbin2_high_prob.003	d__Bacteria;p__Pseudomonadota;c__Gammaproteobacteria;o__Enterobacterales_A;f__Aeromonadaceae;g__Oceanisphaera;s__	bird	6988_0	1	bird
bird_X427_Great_Spotted_Woodpecker__maxbin2_low_prob.001	d__Bacteria;p__Bacillota_A;c__Clostridia;o__Clostridiales;f__Clostridiaceae;g__Clostridium;s__Clostridium cuniculi	bird_crx	1800_3	3	chicken_crx,bird_crx,human_crx
bird_X46_European_Nightjar__metabat2_low_PE.001	d__Bacteria;p__Bacillota;c__Bacilli;o__Lactobacillales;f__Enterococcaceae;g__Enterococcus;s__Enterococcus faecalis	bird_crx	8882_1	5	bird_crx,cow_crx,human_crx,chicken_crx,pig_crx
bird_X72_Ural_Owl__metabat2_high_PE.004	d__Bacteria;p__Bacillota_A;c__Clostridia;o__Oscillospirales;f__Acutalibacteraceae;g__Onthovicinus;s__	bird	5729_0	1	bird
bird_X84_Common_Chiffchaff__metabat2_high_PE.001	d__Bacteria;p__Pseudomonadota;c__Gammaproteobacteria;o__Diplorickettsiales;f__Diplorickettsiaceae;g__Rickettsiella_B;s__	bird	30_0	1	bird
bird_X90_Water_Rail__maxbin2_high_prob.001	d__Bacteria;p__Bacillota;c__Bacilli;o__Lactobacillales;f__Catellicoccaceae;g__Catellicoccus;s__	bird	1086_0	1	bird
bird_X90_Water_Rail__maxbin2_high_prob.002	d__Bacteria;p__Bacillota;c__Bacilli;o__Lactobacillales;f__Catellicoccaceae;g__Catellicoccus;s__	bird	1083_0	1	bird
cat_GCA_022496335.1	d__Bacteria;p__Actinomycetota;c__Actinomycetia;o__Actinomycetales;f__Bifidobacteriaceae;g__Bifidobacterium;s__Bifidobacterium pseudocatenulatum	cat_crx	3919_1	3	cat_crx,dog_crx,human_crx
cat_GCA_022496455.1	d__Bacteria;p__Actinomycetota;c__Actinomycetia;o__Actinomycetales;f__Bifidobacteriaceae;g__Bifidobacterium;s__Bifidobacterium longum	cat_crx	3924_1	4	cat_crx,dog_crx,cow_crx,human_crx
cat_GCA_030250045.1	d__Bacteria;p__Campylobacterota;c__Campylobacteria;o__Campylobacterales;f__Campylobacteraceae;g__Campylobacter_D;s__Campylobacter_D upsaliensis	cat_crx	821_1	2	cat_crx,human_crx
cat_SAMEA3387437__metabat2_high_PE.012	d__Bacteria;p__Bacillota_A;c__Clostridia;o__Oscillospirales;f__Ruminococcaceae;g__Gemmiger;s__Gemmiger formicilis	cat_crx	6455_1	3	cat_crx,pig_crx,human_crx
cat_SAMEA3387437__metabat2_low_PE.008	d__Bacteria;p__Bacillota_A;c__Clostridia;o__Lachnospirales;f__Lachnospiraceae;g__Fusicatenibacter;s__Fusicatenibacter saccharivorans	cat_crx	7952_1	3	cat_crx,pig_crx,human_crx
cat_SAMEA3387439__metabat2_high_PE.024	d__Bacteria;p__Actinomycetota;c__Coriobacteriia;o__Coriobacteriales;f__Atopobiaceae;g__Paratractidigestivibacter;s__Paratractidigestivibacter faecalis	cat_crx	5889_1	3	cat_crx,pig_crx,human_crx
cat_SAMEA3387444__metabat2_high_PE.013	d__Bacteria;p__Pseudomonadota;c__Gammaproteobacteria;o__Enterobacterales;f__Enterobacteriaceae;g__Escherichia;s__Escherichia coli	cat_crx	9290_3	9	wastewater_crx,bird_crx,cow_crx,human_crx,chicken_crx,cat_crx,pig_crx,ruminant_crx,dog_crx
cat_SAMEA3387444__metabat2_low_PE.023	d__Bacteria;p__Bacillota_A;c__Clostridia;o__Oscillospirales;f__Ruminococcaceae;g__Gemmiger;s__Gemmiger sp900540595	cat_crx	6456_1	2	cat_crx,human_crx
cat_SAMEA3387450__maxbin2_low_prob.013	d__Bacteria;p__Bacillota_A;c__Clostridia;o__Oscillospirales;f__Ruminococcaceae;g__Faecalibacterium;s__Faecalibacterium duncaniae	cat_crx	6492_1	2	cat_crx,human_crx
cat_SAMEA3387450__metabat2_high_PE.006	d__Bacteria;p__Bacillota_A;c__Clostridia;o__Lachnospirales;f__Lachnospiraceae;g__Blautia_A;s__Blautia_A wexlerae	cat_crx	8369_1	2	cat_crx,human_crx
cat_SAMEA3387450__metabat2_low_PE.003	d__Bacteria;p__Bacillota_A;c__Clostridia;o__Lachnospirales;f__Lachnospiraceae;g__Bariatricus;s__Bariatricus comes	cat_crx	8197_1	2	cat_crx,human_crx
cat_SAMEA3387451__metabat2_high_PE.030	d__Bacteria;p__Bacillota_A;c__Clostridia;o__Peptostreptococcales;f__Anaerovoracaceae;g__VUNA01;s__VUNA01 sp002299625	cat_crx	9345_1	3	cat_crx,pig_crx,human_crx
cat_SAMEA3387451__metabat2_low_PE.031	d__Bacteria;p__Bacillota_A;c__Clostridia;o__Oscillospirales;f__Acutalibacteraceae;g__Scybalenecus;s__Scybalenecus sp900540085	cat_crx	7440_1	2	cat_crx,human_crx
cat_SAMEA3387452__metabat2_high_PE.017	d__Bacteria;p__Bacillota_A;c__Clostridia;o__Lachnospirales;f__Lachnospiraceae;g__CAG-317;s__CAG-317 sp000433215	cat_crx	8237_1	2	cat_crx,human_crx
cat_SAMEA3387452__metabat2_high_PE.025	d__Bacteria;p__Bacillota_C;c__Negativicutes;o__Veillonellales;f__Dialisteraceae;g__Allisonella;s__Allisonella histaminiformans	cat_crx	3644_1	2	cat_crx,human_crx
cat_SAMEA3387455__metabat2_low_PE.004	d__Bacteria;p__Bacillota_A;c__Clostridia;o__Lachnospirales;f__Lachnospiraceae;g__Anaerostipes;s__Anaerostipes hadrus	cat_crx	8138_1	3	cat_crx,pig_crx,human_crx
cat_SAMEA3387459__maxbin2_high_prob.004	d__Bacteria;p__Bacillota;c__Bacilli;o__Lactobacillales;f__Lactobacillaceae;g__Lactobacillus;s__Lactobacillus acidophilus	cat_crx	521_1	2	cat_crx,human_crx
cat_SAMEA3387459__metabat2_high_PE.008	d__Bacteria;p__Bacillota;c__Bacilli;o__Lactobacillales;f__Lactobacillaceae;g__Limosilactobacillus;s__Limosilactobacillus reuteri	cat_crx	487_1	5	human_crx,chicken_crx,cat_crx,pig_crx,dog_crx
cat_SAMEA3387462__maxbin2_low_prob.012	d__Bacteria;p__Actinomycetota;c__Coriobacteriia;o__Coriobacteriales;f__Coriobacteriaceae;g__Collinsella;s__Collinsella tanakaei	cat_crx	5856_1	3	cat_crx,dog_crx,human_crx
cat_SAMEA3387464__metabat2_high_PE.014	d__Bacteria;p__Bacteroidota;c__Bacteroidia;o__Bacteroidales;f__Bacteroidaceae;g__Phocaeicola;s__Phocaeicola plebeius	cat_crx	2796_1	3	cat_crx,dog_crx,human_crx
cat_SAMEA3387464__metabat2_high_PE.017	d__Bacteria;p__Bacillota_A;c__Clostridia;o__Oscillospirales;f__Acutalibacteraceae;g__CAG-217;s__CAG-217 sp000436335	cat_crx	4266_1	3	cat_crx,pig_crx,human_crx
cat_SAMEA3387464__metabat2_high_PE.048	d__Bacteria;p__Bacteroidota;c__Bacteroidia;o__Bacteroidales;f__Bacteroidaceae;g__Bacteroides;s__Bacteroides stercoris	cat_crx	3094_1	3	cat_crx,pig_crx,human_crx
cat_SAMEA3387464__metabat2_low_PE.022	d__Bacteria;p__Bacillota_A;c__Clostridia;o__Oscillospirales;f__Oscillospiraceae;g__Lawsonibacter;s__Lawsonibacter sp000177015	cat_crx	6645_1	3	cat_crx,pig_crx,human_crx
cat_SAMEA3387464__metabat2_low_PE.026	d__Bacteria;p__Bacteroidota;c__Bacteroidia;o__Bacteroidales;f__Bacteroidaceae;g__Phocaeicola;s__Phocaeicola vulgatus	cat_crx	2725_1	4	chicken_crx,cat_crx,pig_crx,human_crx
cat_SAMEA3387465__metabat2_low_PE.027	d__Bacteria;p__Bacillota_A;c__Clostridia;o__Lachnospirales;f__Lachnospiraceae;g__Mediterraneibacter;s__Mediterraneibacter torques	cat_crx	8185_1	3	cat_crx,pig_crx,human_crx
cat_SAMEA3387466__metabat2_low_PE.002	d__Bacteria;p__Pseudomonadota;c__Gammaproteobacteria;o__Burkholderiales;f__Burkholderiaceae_A;g__Sutterella;s__Sutterella wadsworthensis_A	cat_crx	4534_1	4	pig_crx,cat_crx,dog_crx,human_crx
cat_SAMEA3387467__maxbin2_low_prob.010	d__Bacteria;p__Bacteroidota;c__Bacteroidia;o__Bacteroidales;f__Bacteroidaceae;g__Alloprevotella;s__Alloprevotella sp000437675	cat_crx	2388_1	3	cat_crx,dog_crx,human_crx
cat_SAMEA3387467__metabat2_low_PE.031	d__Bacteria;p__Bacillota_A;c__Clostridia;o__Lachnospirales;f__Lachnospiraceae;g__Anaerobutyricum;s__Anaerobutyricum soehngenii	cat_crx	8132_1	3	cat_crx,pig_crx,human_crx
cat_SAMEA3387468__metabat2_high_PE.046	d__Bacteria;p__Bacillota_A;c__Clostridia;o__Oscillospirales;f__Ruminococcaceae;g__Negativibacillus;s__Negativibacillus sp000435195	cat_crx	6996_1	3	cat_crx,dog_crx,human_crx
cat_SAMEA3387468__metabat2_low_PE.040	d__Bacteria;p__Bacillota_A;c__Clostridia;o__Lachnospirales;f__Lachnospiraceae;g__Scybalocola;s__Scybalocola sp900557175	cat_crx	8057_1	2	cat_crx,human_crx
cat_SAMEA3387468__metabat2_low_PE.045	d__Bacteria;p__Bacillota_A;c__Clostridia;o__Peptostreptococcales;f__Anaerovoracaceae;g__Emergencia;s__	cat	9256_0	1	cat
cat_SAMEA3387469__metabat2_low_PE.004	d__Bacteria;p__Bacillota_A;c__Clostridia;o__TANB77;f__CAG-508;g__Merdicola;s__Merdicola sp018371855	cat_crx	1244_1	2	cat_crx,human_crx
cat_SAMEA3387471__maxbin2_low_prob.004	d__Bacteria;p__Bacillota_C;c__Negativicutes;o__Selenomonadales;f__Selenomonadaceae;g__Megamonas;s__Megamonas funiformis	cat_crx	8788_1	5	human_crx,chicken_crx,cat_crx,pig_crx,dog_crx
cat_SAMEA3387472__metabat2_high_PE.036	d__Bacteria;p__Bacillota_A;c__Clostridia;o__Oscillospirales;f__Oscillospiraceae;g__Faecousia;s__	cat	6675_0	1	cat
cat_SAMEA3387472__metabat2_low_PE.016	d__Bacteria;p__Bacillota;c__Bacilli;o__Lactobacillales;f__Enterococcaceae;g__Enterococcus_B;s__Enterococcus_B hirae	cat_crx	8890_1	7	bird_crx,cow_crx,human_crx,chicken_crx,cat_crx,pig_crx,dog_crx
cat_SAMEA3387473__metabat2_high_PE.020	d__Bacteria;p__Actinomycetota;c__Coriobacteriia;o__Coriobacteriales;f__Atopobiaceae;g__Parolsenella;s__Parolsenella sp900544655	cat_crx	5870_1	2	cat_crx,human_crx
cat_SAMEA3387474__metabat2_low_PE.013	d__Bacteria;p__Bacillota_A;c__Clostridia;o__Lachnospirales;f__Lachnospiraceae;g__Roseburia;s__	cat	8317_0	1	cat
cat_SAMEA3387474__metabat2_low_PE.017	d__Bacteria;p__Actinomycetota;c__Coriobacteriia;o__Coriobacteriales;f__Coriobacteriaceae;g__Collinsella;s__Collinsella sp900555555	cat_crx	5862_1	2	cat_crx,human_crx
cat_SAMEA3387475__maxbin2_low_prob.025	d__Bacteria;p__Bacillota_A;c__Clostridia;o__Oscillospirales;f__Oscillospiraceae;g__Evtepia;s__Evtepia sp934597725	cat	6594_0	1	cat
cat_SAMEA3387475__metabat2_high_PE.008	d__Bacteria;p__Bacillota_A;c__Clostridia;o__Peptostreptococcales;f__Anaerovoracaceae;g__Gallibacter;s__	cat_crx	9376_1	2	cat_crx,dog_crx
cat_SAMEA3387475__metabat2_high_PE.013	d__Bacteria;p__Bacillota_A;c__Clostridia;o__Lachnospirales;f__Lachnospiraceae;g__Roseburia;s__Roseburia sp900548205	cat_crx	8316_1	3	cat_crx,dog_crx,human_crx
cat_SAMEA3387475__metabat2_low_PE.037	d__Bacteria;p__Bacillota_A;c__Clostridia;o__Lachnospirales;f__Lachnospiraceae;g__Faecalimonas;s__Faecalimonas sp900555395	cat_crx	8221_1	2	cat_crx,human_crx
cat_SAMEA3387476__metabat2_high_PE.011	d__Bacteria;p__Bacillota_A;c__Clostridia;o__Lachnospirales;f__Lachnospiraceae;g__Blautia_A;s__Blautia_A sp900547615	cat_crx	8379_2	2	cat_crx,human_crx
cat_SAMEA3387476__metabat2_high_PE.017	d__Bacteria;p__Bacillota_A;c__Clostridia;o__Lachnospirales;f__Lachnospiraceae;g__Ruminococcus_B;s__Ruminococcus_B sp900544395	cat_crx	8195_1	2	cat_crx,human_crx
cat_SAMEA3387476__metabat2_low_PE.028	d__Bacteria;p__Bacillota_A;c__Clostridia;o__Lachnospirales;f__Lachnospiraceae;g__Mediterraneibacter;s__Mediterraneibacter faecis	cat_crx	8213_1	3	cat_crx,pig_crx,human_crx
cat_SAMEA3387476__metabat2_low_PE.029	d__Bacteria;p__Bacillota_A;c__Clostridia;o__Peptostreptococcales;f__Peptostreptococcaceae;g__Peptacetobacter;s__Peptacetobacter hiranonis	cat_crx	1732_2	3	cat_crx,dog_crx,human_crx
cat_SAMEA3387478__metabat2_high_PE.043	d__Bacteria;p__Bacillota;c__Bacilli;o__Lactobacillales;f__Lactobacillaceae;g__Ligilactobacillus;s__Ligilactobacillus ruminis	cat_crx	475_1	3	cat_crx,pig_crx,human_crx
cat_SAMEA3387478__metabat2_low_PE.027	d__Bacteria;p__Actinomycetota;c__Coriobacteriia;o__Coriobacteriales;f__Coriobacteriaceae;g__Collinsella;s__Collinsella sp902362275	cat_crx	5873_188	2	cat_crx,human_crx
cat_SAMEA3387479__metabat2_high_PE.023	d__Bacteria;p__Bacillota_C;c__Negativicutes;o__Acidaminococcales;f__Acidaminococcaceae;g__Phascolarctobacterium_A;s__Phascolarctobacterium_A sp900544885	cat_crx	5828_1	3	cat_crx,dog_crx,human_crx
cat_SAMEA3387479__metabat2_low_PE.008	d__Bacteria;p__Bacteroidota;c__Bacteroidia;o__Bacteroidales;f__Bacteroidaceae;g__Phocaeicola;s__Phocaeicola sp900546645	cat_crx	2792_1	3	cat_crx,dog_crx,human_crx
cat_SAMEA3387482__maxbin2_low_prob.020	d__Bacteria;p__Actinomycetota;c__Coriobacteriia;o__Coriobacteriales;f__Coriobacteriaceae;g__Collinsella;s__Collinsella stercoris	cat_crx	5865_1	2	cat_crx,human_crx
cat_SAMEA3387485__metabat2_high_PE.030	d__Bacteria;p__Bacillota_A;c__Clostridia;o__Lachnospirales;f__Lachnospiraceae;g__Lachnospira;s__Lachnospira sp900552795	cat_crx	8354_1	3	cat_crx,dog_crx,human_crx
cat_SAMEA3387485__metabat2_low_PE.020	d__Bacteria;p__Bacillota_A;c__Clostridia;o__Lachnospirales;f__Lachnospiraceae;g__Agathobacter;s__Agathobacter rectalis	cat_crx	8530_1	3	cat_crx,human_crx,wastewater_crx
cat_SAMEA3387489__metabat2_high_PE.033	d__Bacteria;p__Bacillota;c__Bacilli;o__Erysipelotrichales;f__Erysipelotrichaceae;g__Holdemanella;s__Holdemanella porci_A	cat_crx	991_3	4	pig_crx,cat_crx,dog_crx,human_crx
cat_SAMEA3387489__metabat2_low_PE.017	d__Bacteria;p__Bacillota_A;c__Clostridia;o__Lachnospirales;f__Anaerotignaceae;g__Anaerotignum;s__Anaerotignum sp001304995	cat_crx	8773_1	3	cat_crx,pig_crx,human_crx
cat_SAMEA3387491__metabat2_low_PE.013	d__Bacteria;p__Bacillota_A;c__Clostridia;o__Lachnospirales;f__Lachnospiraceae;g__Clostridium_Q;s__Clostridium_Q sp000435655	cat_crx	8050_1	3	cat_crx,dog_crx,human_crx
cat_SAMEA3387493__maxbin2_low_prob.016	d__Bacteria;p__Bacillota_C;c__Negativicutes;o__Veillonellales;f__Megasphaeraceae;g__Megasphaera;s__Megasphaera elsdenii	cat_crx	5979_4	4	chicken_crx,cat_crx,pig_crx,human_crx
cat_SAMEA3387494__metabat2_low_PE.002	d__Bacteria;p__Bacillota;c__Bacilli;o__Erysipelotrichales;f__Erysipelotrichaceae;g__Bulleidia;s__Bulleidia sp900539965	cat_crx	460_1	3	cat_crx,pig_crx,human_crx
cat_SAMEA3387494__metabat2_low_PE.042	d__Bacteria;p__Bacillota;c__Bacilli;o__Erysipelotrichales;f__Erysipelotrichaceae;g__Absicoccus;s__Absicoccus sp000434355	cat_crx	983_1	2	cat_crx,human_crx
cat_SAMEA3387494__metabat2_low_PE.043	d__Bacteria;p__Bacillota_A;c__Clostridia;o__Lachnospirales;f__Lachnospiraceae;g__Blautia_A;s__	cat	8380_0	1	cat
cat_SAMEA3387495__metabat2_high_PE.036	d__Bacteria;p__Bacillota_A;c__Clostridia;o__Lachnospirales;f__Lachnospiraceae;g__Blautia_A;s__Blautia_A sp900551465	cat_crx	8391_1	2	cat_crx,human_crx
cat_SAMEA3387495__metabat2_high_PE.037	d__Bacteria;p__Bacillota_A;c__Clostridia;o__Oscillospirales;f__Ruminococcaceae;g__Faecalibacterium;s__Faecalibacterium sp900540455	cat_crx	6483_1	3	cat_crx,dog_crx,human_crx
cat_SAMEA3387496__metabat2_high_PE.007	d__Bacteria;p__Bacillota_B;c__Peptococcia;o__Peptococcales;f__Peptococcaceae;g__UMGS1590;s__UMGS1590 sp900553245	cat_crx	9478_1	3	cat_crx,dog_crx,human_crx
cat_SAMEA3387496__metabat2_high_PE.035	d__Bacteria;p__Bacteroidota;c__Bacteroidia;o__Bacteroidales;f__Marinifilaceae;g__Odoribacter;s__Odoribacter sp905193145	cat_crx	2218_1	3	cat_crx,pig_crx,human_crx
cat_SAMEA3387496__metabat2_low_PE.018	d__Bacteria;p__Bacteroidota;c__Bacteroidia;o__Bacteroidales;f__Tannerellaceae;g__Parabacteroides;s__Parabacteroides merdae	cat_crx	2921_1	4	chicken_crx,cat_crx,pig_crx,human_crx
cat_SAMEA3387497__metabat2_low_PE.013	d__Bacteria;p__Desulfobacterota;c__Desulfovibrionia;o__Desulfovibrionales;f__Desulfovibrionaceae;g__Desulfovibrio;s__Desulfovibrio piger	cat_crx	6816_1	4	chicken_crx,cat_crx,pig_crx,human_crx
cat_SAMEA3387498__metabat2_low_PE.007	d__Bacteria;p__Pseudomonadota;c__Gammaproteobacteria;o__Enterobacterales;f__Enterobacteriaceae;g__Plesiomonas;s__Plesiomonas shigelloides	cat_crx	5327_1	3	cat_crx,pig_crx,human_crx
cat_SAMEA3387500__maxbin2_high_prob.004	d__Bacteria;p__Bacteroidota;c__Bacteroidia;o__Bacteroidales;f__Bacteroidaceae;g__Prevotella;s__Prevotella copri_B	cat_crx	2402_1	5	wastewater_crx,human_crx,cat_crx,pig_crx,dog_crx
cat_SAMEA3387500__metabat2_high_PE.001	d__Bacteria;p__Bacillota_A;c__Clostridia;o__Lachnospirales;f__Lachnospiraceae;g__Blautia;s__Blautia argi	cat_crx	8503_1	3	cat_crx,dog_crx,human_crx
cat_SAMEA3387500__metabat2_high_PE.009	d__Bacteria;p__Bacillota_A;c__Clostridia;o__Lachnospirales;f__Lachnospiraceae;g__Clostridium_Q;s__Clostridium_Q fessum	cat_crx	8038_1	2	cat_crx,human_crx
cat_SAMEA3387500__metabat2_high_PE.015	d__Bacteria;p__Bacillota_A;c__Clostridia;o__Lachnospirales;f__Lachnospiraceae;g__Dorea_A;s__Dorea_A longicatena	cat_crx	8238_1	3	cat_crx,pig_crx,human_crx
cat_SAMEA3387506__maxbin2_low_prob.026	d__Bacteria;p__Bacillota_A;c__Clostridia;o__Lachnospirales;f__Lachnospiraceae;g__Blautia;s__Blautia sp900539145	cat_crx	8499_2	2	cat_crx,human_crx
cat_SAMEA3387507__metabat2_low_PE.030	d__Bacteria;p__Bacillota_A;c__Clostridia;o__Lachnospirales;f__Lachnospiraceae;g__Copromonas;s__Copromonas sp000435795	cat_crx	8053_1	3	cat_crx,dog_crx,human_crx
cat_SAMEA3387508__maxbin2_high_prob.017	d__Bacteria;p__Bacteroidota;c__Bacteroidia;o__Bacteroidales;f__Bacteroidaceae;g__Phocaeicola;s__Phocaeicola coprocola	cat_crx	2788_1	4	chicken_crx,cat_crx,dog_crx,human_crx
cat_SAMEA3387508__metabat2_high_PE.018	d__Bacteria;p__Bacillota_A;c__Clostridia;o__Lachnospirales;f__Lachnospiraceae;g__Blautia_A;s__Blautia_A caecimuris	cat_crx	8389_1	3	cat_crx,dog_crx,human_crx
cat_SAMEA3387509__metabat2_high_PE.027	d__Bacteria;p__Bacillota_A;c__Clostridia;o__Lachnospirales;f__Lachnospiraceae;g__CAG-317;s__CAG-317 sp900543415	cat_crx	8227_1	2	cat_crx,human_crx
cat_SAMEA3387510__metabat2_low_PE.015	d__Bacteria;p__Actinomycetota;c__Actinomycetia;o__Actinomycetales;f__Bifidobacteriaceae;g__Bifidobacterium;s__Bifidobacterium pullorum_B	cat_crx	3923_2	3	chicken_crx,cat_crx,human_crx
cat_SAMEA3387511__metabat2_low_PE.011	d__Bacteria;p__Bacillota_A;c__Clostridia;o__Oscillospirales;f__Ruminococcaceae;g__Gemmiger;s__Gemmiger variabilis_C	cat	6471_0	1	cat
cat_SAMEA3387511__metabat2_low_PE.022	d__Bacteria;p__Bacteroidota;c__Bacteroidia;o__Bacteroidales;f__Bacteroidaceae;g__Phocaeicola;s__Phocaeicola plebeius_A	cat_crx	2796_2	4	chicken_crx,cat_crx,pig_crx,human_crx
cat_SAMEA3387512__maxbin2_low_prob.006	d__Bacteria;p__Bacteroidota;c__Bacteroidia;o__Bacteroidales;f__Bacteroidaceae;g__Prevotella;s__Prevotella sp900553465	cat_crx	2463_1	2	cat_crx,human_crx
cat_SAMEA3387512__metabat2_high_PE.013	d__Bacteria;p__Bacillota;c__Bacilli;o__Lactobacillales;f__Enterococcaceae;g__Enterococcus_E;s__Enterococcus_E cecorum	cat_crx	8871_1	3	cat_crx,dog_crx,pig_crx
cat_SAMEA3387518__maxbin2_low_prob.012	d__Bacteria;p__Actinomycetota;c__Actinomycetia;o__Actinomycetales;f__Bifidobacteriaceae;g__Bifidobacterium;s__Bifidobacterium adolescentis	cat_crx	3920_1	2	cat_crx,human_crx
cat_SAMEA3387518__metabat2_low_PE.018	d__Bacteria;p__Desulfobacterota;c__Desulfovibrionia;o__Desulfovibrionales;f__Desulfovibrionaceae;g__Desulfovibrio;s__Desulfovibrio sp900556755	cat_crx	6816_1	4	chicken_crx,cat_crx,pig_crx,human_crx
cat_SAMEA3387518__metabat2_low_PE.026	d__Bacteria;p__Bacillota_A;c__Clostridia;o__Lachnospirales;f__Lachnospiraceae;g__Faecalimonas;s__	cat_crx	8218_1	2	cat_crx,pig_crx
cat_SAMEA3387519__metabat2_low_PE.021	d__Bacteria;p__Bacillota;c__Bacilli;o__Lactobacillales;f__Lactobacillaceae;g__Ligilactobacillus;s__Ligilactobacillus animalis	cat_crx	473_1	3	cat_crx,dog_crx,human_crx
cat_X196_Domestic_Cat__metabat2_low_PE.005	d__Bacteria;p__Bacillota;c__Bacilli;o__Erysipelotrichales;f__Coprobacillaceae;g__Catenibacterium;s__Catenibacterium sp000437715	cat_crx	960_3	3	cat_crx,dog_crx,human_crx
chicken_CHCFC05602__metabat2_high_PE.016	d__Bacteria;p__Bacillota_A;c__Clostridia;o__Christensenellales;f__CAG-74;g__Onthenecus;s__Onthenecus intestinigallinarum	chicken	6195_1	1	chicken
chicken_CHCFC05602__metabat2_high_PE.021	d__Bacteria;p__Bacillota_A;c__Clostridia;o__Christensenellales;f__CAG-74;g__Limiplasma;s__Limiplasma pullicola	chicken	6250_3	1	chicken
chicken_CHCFC05602__metabat2_low_PE.036	d__Bacteria;p__Actinomycetota;c__Coriobacteriia;o__Coriobacteriales;f__Eggerthellaceae;g__Aveggerthella;s__Aveggerthella stercoripullorum	chicken_crx	5953_1	2	chicken_crx,pig_crx
chicken_CHCFR05602__maxbin2_high_prob.033	d__Bacteria;p__Bacillota_A;c__Clostridia;o__Oscillospirales;f__Oscillospiraceae;g__Faecousia;s__Faecousia faecavium	chicken	6727_1	1	chicken
chicken_CHCFR05602__metabat2_low_PE.021	d__Bacteria;p__Bacteroidota;c__Bacteroidia;o__Bacteroidales;f__Rikenellaceae;g__Alistipes;s__Alistipes merdipullorum	chicken_crx	2617_1	2	chicken_crx,human_crx
chicken_DGYFI06202__metabat2_high_PE.029	d__Bacteria;p__Actinomycetota;c__Actinomycetia;o__Mycobacteriales;f__Mycobacteriaceae;g__Corynebacterium;s__Corynebacterium faecigallinarum	chicken_crx	4827_1	2	chicken_crx,pig_crx
chicken_DGYFI06202__metabat2_high_PE.036	d__Bacteria;p__Desulfobacterota;c__Desulfovibrionia;o__Desulfovibrionales;f__Desulfovibrionaceae;g__Desulfovibrio;s__Desulfovibrio gallistercoris	chicken	6817_1	1	chicken
chicken_DGYFI06203__maxbin2_high_prob.029	d__Bacteria;p__Pseudomonadota;c__Alphaproteobacteria;o__Rs-D84;f__Rs-D84;g__Enterousia;s__Enterousia intestinigallinarum	chicken_crx	127_1	2	chicken_crx,human_crx
chicken_DGYFJ06201__metabat2_high_PE.006	d__Bacteria;p__Actinomycetota;c__Actinomycetia;o__Actinomycetales;f__Microbacteriaceae;g__Microbacterium;s__Microbacterium pullistercoris	chicken	4769_0	1	chicken
chicken_DGYFJ06201__metabat2_high_PE.017	d__Bacteria;p__Bacteroidota;c__Bacteroidia;o__Bacteroidales;f__UBA932;g__Cryptobacteroides;s__Cryptobacteroides excrementigallinarum	chicken_crx	2587_1	2	chicken_crx,human_crx
chicken_DGYFR06201__metabat2_high_PE.046	d__Bacteria;p__Actinomycetota;c__Coriobacteriia;o__Coriobacteriales;f__Atopobiaceae;g__Thermophilibacter;s__Thermophilibacter timonensis	chicken_crx	5880_1	2	chicken_crx,human_crx
chicken_DGYFR06203__metabat2_low_PE.001	d__Bacteria;p__Bacillota_A;c__Clostridia;o__Tissierellales;f__Peptoniphilaceae;g__Gallicola;s__Gallicola sp012798975	chicken	443_0	1	chicken
chicken_DGYMJ06203__metabat2_low_PE.040	d__Bacteria;p__Bacillota_A;c__Clostridia;o__Oscillospirales;f__Oscillospiraceae;g__Flavonifractor;s__Flavonifractor avistercoris	chicken	6603_0	1	chicken
chicken_DGYMR06203__metabat2_low_PE.047	d__Bacteria;p__Verrucomicrobiota;c__Verrucomicrobiae;o__Verrucomicrobiales;f__Akkermansiaceae;g__Akkermansia;s__Akkermansia intestinavium	chicken_crx	3771_1	2	chicken_crx,human_crx
chicken_DHCFD07801__metabat2_high_PE.018	d__Bacteria;p__Actinomycetota;c__Actinomycetia;o__Mycobacteriales;f__Mycobacteriaceae;g__Dietzia;s__Dietzia intestinipullorum	chicken	4864_0	1	chicken
chicken_DHCFD07801__metabat2_low_PE.002	d__Bacteria;p__Actinomycetota;c__Actinomycetia;o__Mycobacteriales;f__Mycobacteriaceae;g__Dietzia;s__Dietzia aerolata	chicken_crx	4862_1	2	chicken_crx,pig_crx
chicken_DHCFJ07801__metabat2_high_PE.026	d__Bacteria;p__Actinomycetota;c__Actinomycetia;o__Mycobacteriales;f__Mycobacteriaceae;g__Corynebacterium;s__Corynebacterium xerosis	chicken_crx	4832_1	2	chicken_crx,pig_crx
chicken_DHCMC07803__metabat2_high_PE.053	d__Bacteria;p__Bacillota_A;c__Clostridia;o__Oscillospirales;f__Oscillospiraceae;g__Flavonifractor;s__Flavonifractor sp944387215	chicken	6604_0	1	chicken
chicken_DHCMC07803__metabat2_low_PE.003	d__Bacteria;p__Actinomycetota;c__Coriobacteriia;o__Coriobacteriales;f__Coriobacteriaceae;g__Collinsella;s__Collinsella stercoripullorum	chicken_crx	5851_1	2	chicken_crx,human_crx
chicken_DHCMC07803__metabat2_low_PE.051	d__Bacteria;p__Bacillota_A;c__Clostridia;o__Oscillospirales;f__Ruminococcaceae;g__Gemmiger;s__Gemmiger avistercoris	chicken	6472_0	1	chicken
chicken_DHCMJ07802__maxbin2_low_prob.003	d__Bacteria;p__Bacillota;c__Bacilli;o__Lactobacillales;f__Lactobacillaceae;g__Limosilactobacillus;s__Limosilactobacillus ingluviei	chicken_crx	492_1	2	chicken_crx,human_crx
chicken_DHCMJ07802__metabat2_high_PE.028	d__Bacteria;p__Actinomycetota;c__Actinomycetia;o__Actinomycetales;f__Dermabacteraceae;g__Brachybacterium;s__Brachybacterium faecium	chicken	4745_0	1	chicken
chicken_DHCMJ07802__metabat2_low_PE.015	d__Bacteria;p__Actinomycetota;c__Actinomycetia;o__Actinomycetales;f__Micrococcaceae;g__Yaniella;s__Yaniella excrementavium	chicken	4629_0	1	chicken
chicken_DHKFC23501__maxbin2_low_prob.016	d__Bacteria;p__Bacillota_B;c__Peptococcia;o__Peptococcales;f__Peptococcaceae;g__UMGS1590;s__UMGS1590 sp900552455	chicken_crx	9480_1	2	chicken_crx,human_crx
chicken_DHKFC23501__maxbin2_low_prob.031	d__Bacteria;p__Bacteroidota;c__Bacteroidia;o__Bacteroidales;f__Muribaculaceae;g__Avimuribaculum;s__Avimuribaculum pullicola	chicken	3317_0	1	chicken
chicken_DHKFC23501__metabat2_low_PE.030	d__Bacteria;p__Bacteroidota;c__Bacteroidia;o__Bacteroidales;f__Bacteroidaceae;g__Mediterranea;s__Mediterranea intestinavium	chicken	3031_1	1	chicken
chicken_DHKFI23503__maxbin2_low_prob.002	d__Bacteria;p__Actinomycetota;c__Actinomycetia;o__Actinomycetales;f__Bifidobacteriaceae;g__Aeriscardovia;s__Aeriscardovia aeriphila	chicken	3935_0	1	chicken
chicken_DHKFJ23503__metabat2_high_PE.038	d__Bacteria;p__Bacillota;c__Bacilli;o__Lactobacillales;f__Lactobacillaceae;g__Limosilactobacillus;s__Limosilactobacillus merdipullorum	chicken	484_0	1	chicken
chicken_DHKFR23503__metabat2_high_PE.003	d__Bacteria;p__Bacillota_A;c__Clostridia;o__Peptostreptococcales;f__Peptostreptococcaceae;g__Romboutsia;s__Romboutsia sp904418825	chicken	1742_3	1	chicken
chicken_DSLFC04101__maxbin2_high_prob.036	d__Bacteria;p__Bacillota_A;c__Clostridia;o__Christensenellales;f__Christensenellaceae;g__Scybalosoma;s__Scybalosoma faecavium	chicken_crx	7874_1	2	chicken_crx,human_crx
chicken_DSLFC04101__metabat2_low_PE.021	d__Bacteria;p__Bacillota_A;c__Clostridia;o__Oscillospirales;f__Oscillospiraceae;g__Faecousia;s__Faecousia faecipullorum	chicken	6729_0	1	chicken
chicken_DSLFC04102__metabat2_high_PE.037	d__Bacteria;p__Bacillota_A;c__Clostridia;o__Oscillospirales;f__Ruminococcaceae;g__Fournierella;s__Fournierella merdavium	chicken	6443_5	1	chicken
chicken_DSLFC04102__metabat2_low_PE.004	d__Bacteria;p__Bacillota_A;c__Clostridia;o__Christensenellales;f__CAG-74;g__Excrementavichristensenella;s__Excrementavichristensenella intestinipullorum	chicken	6325_0	1	chicken
chicken_DSLFC04102__metabat2_low_PE.028	d__Bacteria;p__Bacillota_A;c__Clostridia;o__Oscillospirales;f__Oscillospiraceae;g__Enterenecus;s__Enterenecus sp944387065	chicken	6631_1	1	chicken
chicken_DSLFC04102__metabat2_low_PE.037	d__Bacteria;p__Bacillota_A;c__Clostridia;o__Oscillospirales;f__Oscillospiraceae;g__Avoscillospira;s__Avoscillospira stercorigallinarum	chicken	6376_0	1	chicken
chicken_DSLFR04102__maxbin2_low_prob.027	d__Bacteria;p__Bacteroidota;c__Bacteroidia;o__Bacteroidales;f__Rikenellaceae;g__Tidjanibacter;s__Tidjanibacter gallistercoris	chicken	2910_0	1	chicken
chicken_DSLFR04102__metabat2_high_PE.009	d__Bacteria;p__Bacillota_A;c__Clostridia;o__Oscillospirales;f__Ruminococcaceae;g__Faecalibacterium;s__Faecalibacterium gallistercoris	chicken	6497_1	1	chicken
chicken_DSLFR04102__metabat2_low_PE.033	d__Bacteria;p__Bacillota_A;c__Clostridia;o__Christensenellales;f__CAG-74;g__Pullichristensenella;s__	chicken_crx	6272_2	2	chicken_crx,human_crx
chicken_DSLMC04102__metabat2_low_PE.001	d__Bacteria;p__Bacillota_A;c__Clostridia;o__TANB77;f__CAG-508;g__Scatovivens;s__Scatovivens faecipullorum	chicken_crx	1247_1	2	chicken_crx,human_crx
chicken_DSLMC04103__metabat2_low_PE.013	d__Bacteria;p__Bacillota_A;c__Clostridia;o__Lachnospirales;f__Lachnospiraceae;g__Anaerobutyricum;s__Anaerobutyricum avicola	chicken	8432_0	1	chicken
chicken_DSTMC04003__metabat2_high_PE.016	d__Bacteria;p__Bacillota_A;c__Clostridia;o__Lachnospirales;f__Lachnospiraceae;g__Lachnoclostridium_B;s__Lachnoclostridium_B monacensis	chicken_crx	8142_1	2	chicken_crx,human_crx
chicken_DSTMC04003__metabat2_high_PE.023	d__Bacteria;p__Bacillota_A;c__Clostridia;o__Lachnospirales;f__Lachnospiraceae;g__Fusicatenibacter;s__Fusicatenibacter sp900543115	chicken_crx	8616_1	2	chicken_crx,human_crx
chicken_DSTMC04003__metabat2_low_PE.012	d__Bacteria;p__Bacillota_A;c__Clostridia;o__Lachnospirales;f__Lachnospiraceae;g__Merdiplasma;s__Merdiplasma excrementigallinarum	chicken_crx	8607_1	2	chicken_crx,human_crx
chicken_DSTMC04003__metabat2_low_PE.028	d__Bacteria;p__Bacillota;c__Bacilli;o__Lactobacillales;f__Lactobacillaceae;g__Ligilactobacillus;s__Ligilactobacillus avistercoris	chicken	3698_0	1	chicken
chicken_DSTMR04002__maxbin2_low_prob.029	d__Bacteria;p__Actinomycetota;c__Actinomycetia;o__Actinomycetales;f__Bifidobacteriaceae;g__Bifidobacterium;s__Bifidobacterium pullorum_B	chicken_crx	3923_2	3	chicken_crx,cat_crx,human_crx
chicken_DSTMR04002__metabat2_high_PE.019	d__Bacteria;p__Bacillota;c__Bacilli;o__Lactobacillales;f__Lactobacillaceae;g__Ligilactobacillus;s__Ligilactobacillus aviarius	chicken_crx	470_1	2	chicken_crx,bird_crx
chicken_GCA_000215465.2	d__Bacteria;p__Bacillota;c__Bacilli;o__Lactobacillales;f__Lactobacillaceae;g__Ligilactobacillus;s__Ligilactobacillus salivarius	chicken_crx	478_1	3	chicken_crx,pig_crx,human_crx
chicken_GCA_001677965.1	d__Bacteria;p__Bacillota;c__Bacilli;o__Bacillales;f__Bacillaceae_G;g__Bacillus_A;s__Bacillus_A cereus	chicken_crx	9032_1	2	chicken_crx,human_crx
chicken_GCA_001677975.1	d__Bacteria;p__Bacillota;c__Bacilli;o__Bacillales;f__Bacillaceae;g__Bacillus;s__Bacillus safensis	chicken	9033_2	1	chicken
chicken_GCA_001677985.1	d__Bacteria;p__Bacillota;c__Bacilli;o__Bacillales;f__Planococcaceae;g__Solibacillus;s__Solibacillus silvestris	chicken	8958_0	1	chicken
chicken_GCA_003944565.2	d__Bacteria;p__Pseudomonadota;c__Gammaproteobacteria;o__Enterobacterales;f__Enterobacteriaceae;g__Escherichia;s__Escherichia fergusonii	chicken_crx	9290_2	3	chicken_crx,pig_crx,human_crx
chicken_GCA_011039275.1	d__Bacteria;p__Bacillota;c__Bacilli;o__Lactobacillales;f__Streptococcaceae;g__Streptococcus;s__Streptococcus hyointestinalis_A	chicken	8811_1	1	chicken
chicken_GCA_014836325.1	d__Bacteria;p__Bacillota_A;c__Clostridia;o__Clostridiales;f__Clostridiaceae;g__Clostridium;s__Clostridium gallinarum	chicken	1792_0	1	chicken
chicken_GCA_014836335.1	d__Bacteria;p__Bacillota_A;c__Clostridia;o__Clostridiales;f__Clostridiaceae;g__Clostridium;s__Clostridium cibarium	chicken	1782_0	1	chicken
chicken_GCA_014836395.1	d__Bacteria;p__Pseudomonadota;c__Gammaproteobacteria;o__Xanthomonadales;f__Xanthomonadaceae;g__Xanthomonas_A;s__Xanthomonas_A bonasiae	chicken	5558_0	1	chicken
chicken_GCA_014836405.1	d__Bacteria;p__Pseudomonadota;c__Alphaproteobacteria;o__Caulobacterales;f__Caulobacteraceae;g__Brevundimonas;s__Brevundimonas guildfordensis	chicken	4882_0	1	chicken
chicken_GCA_014836415.1	d__Bacteria;p__Bacillota;c__Bacilli;o__Bacillales;f__Planococcaceae;g__Sporosarcina;s__Sporosarcina gallistercoris	chicken	8742_0	1	chicken
chicken_GCA_014836425.1	d__Bacteria;p__Bacillota;c__Bacilli;o__Lactobacillales;f__Lactobacillaceae;g__Limosilactobacillus;s__Limosilactobacillus avistercoris	chicken	491_0	1	chicken
chicken_GCA_014836445.1	d__Bacteria;p__Actinomycetota;c__Actinomycetia;o__Actinomycetales;f__Cellulomonadaceae;g__Cellulomonas;s__Cellulomonas avistercoris	chicken	4767_0	1	chicken
chicken_GCA_014836495.1	d__Bacteria;p__Bacillota;c__Bacilli;o__Bacillales;f__DSM-18226;g__Cytobacillus;s__Cytobacillus stercorigallinarum	chicken	8743_0	1	chicken
chicken_GCA_014836505.1	d__Bacteria;p__Pseudomonadota;c__Gammaproteobacteria;o__Pseudomonadales;f__Moraxellaceae;g__Psychrobacter;s__Psychrobacter faecalis	chicken_crx	775_1	2	chicken_crx,pig_crx
chicken_GCA_014836535.1	d__Bacteria;p__Actinomycetota;c__Actinomycetia;o__Actinomycetales;f__Microbacteriaceae;g__Microbacterium;s__Microbacterium pullorum	chicken	4773_0	1	chicken
chicken_GCA_014836545.1	d__Bacteria;p__Pseudomonadota;c__Gammaproteobacteria;o__Xanthomonadales;f__Xanthomonadaceae;g__Stenotrophomonas;s__Stenotrophomonas pennii	chicken	5562_0	1	chicken
chicken_GCA_014836555.1	d__Bacteria;p__Actinomycetota;c__Actinomycetia;o__Actinomycetales;f__Cellulomonadaceae;g__Oerskovia;s__Oerskovia rustica	chicken	4763_1	1	chicken
chicken_GCA_014836595.1	d__Bacteria;p__Bacillota;c__Bacilli;o__Bacillales;f__Planococcaceae;g__Psychrobacillus;s__Psychrobacillus faecigallinarum	chicken	8745_0	1	chicken
chicken_GCA_014836615.1	d__Bacteria;p__Bacillota;c__Bacilli;o__Bacillales;f__Planococcaceae;g__Sporosarcina;s__Sporosarcina quadrami	chicken	9075_0	1	chicken
chicken_GCA_014836635.1	d__Bacteria;p__Bacillota;c__Bacilli;o__Paenibacillales;f__Paenibacillaceae;g__Paenibacillus;s__Paenibacillus gallinarum	chicken	9096_2	1	chicken
chicken_GCA_014836645.1	d__Bacteria;p__Bacillota;c__Bacilli;o__Bacillales_G;f__Fictibacillaceae;g__Fictibacillus;s__Fictibacillus norfolkensis	chicken	9034_0	1	chicken
chicken_GCA_014836665.1	d__Bacteria;p__Pseudomonadota;c__Gammaproteobacteria;o__Xanthomonadales;f__Xanthomonadaceae;g__Luteimonas_D;s__Luteimonas_D colneyensis	chicken	5566_0	1	chicken
chicken_GCA_014836675.1	d__Bacteria;p__Pseudomonadota;c__Gammaproteobacteria;o__Burkholderiales;f__Burkholderiaceae_B;g__Comamonas;s__Comamonas avium	chicken	5420_0	1	chicken
chicken_GCA_014836715.1	d__Bacteria;p__Pseudomonadota;c__Gammaproteobacteria;o__Enterobacterales;f__Enterobacteriaceae;g__Escherichia;s__Escherichia whittamii	chicken	9290_5	1	chicken
chicken_GCA_014836735.1	d__Bacteria;p__Pseudomonadota;c__Alphaproteobacteria;o__Rhizobiales;f__Rhizobiaceae;g__Ochrobactrum_A;s__Ochrobactrum_A quorumnocens	chicken	6857_0	1	chicken
chicken_GCA_014836745.1	d__Bacteria;p__Actinomycetota;c__Actinomycetia;o__Actinomycetales;f__Cellulomonadaceae;g__Oerskovia;s__Oerskovia paurometabola	chicken	4763_2	1	chicken
chicken_GCA_014836755.1	d__Bacteria;p__Actinomycetota;c__Actinomycetia;o__Actinomycetales;f__Cellulomonadaceae;g__Oerskovia;s__Oerskovia merdavium	chicken	4763_4	1	chicken
chicken_GCA_014836765.1	d__Bacteria;p__Pseudomonadota;c__Gammaproteobacteria;o__Pseudomonadales;f__Pseudomonadaceae;g__Pseudomonas_H;s__Pseudomonas_H gallinarum	chicken	5320_0	1	chicken
chicken_GCA_014836835.1	d__Bacteria;p__Bacillota_A;c__Clostridia;o__Clostridiales;f__Clostridiaceae;g__Clostridium_J;s__Clostridium_J faecium	chicken_crx	1761_1	2	chicken_crx,human_crx
chicken_GCA_014836845.1	d__Bacteria;p__Bacillota;c__Bacilli;o__Bacillales;f__Planococcaceae;g__Ureibacillus;s__Ureibacillus galli	chicken	8797_0	1	chicken
chicken_GCA_014836875.1	d__Bacteria;p__Actinomycetota;c__Actinomycetia;o__Actinomycetales;f__Micrococcaceae;g__Arthrobacter_B;s__Arthrobacter_B pullicola	chicken	4758_1	1	chicken
chicken_GCA_014836885.1	d__Bacteria;p__Actinomycetota;c__Actinomycetia;o__Actinomycetales;f__Brevibacteriaceae;g__Brevibacterium;s__Brevibacterium gallinarum	chicken	4648_0	1	chicken
chicken_GCA_014836905.1	d__Bacteria;p__Bacillota;c__Bacilli;o__Bacillales;f__Planococcaceae;g__Solibacillus;s__Solibacillus faecavium	chicken	8957_1	1	chicken
chicken_GCA_014836935.1	d__Bacteria;p__Bacillota;c__Bacilli;o__Bacillales;f__Planococcaceae;g__Solibacillus;s__Solibacillus merdavium	chicken	8957_2	1	chicken
chicken_GCA_014836945.1	d__Bacteria;p__Actinomycetota;c__Actinomycetia;o__Actinomycetales;f__Microbacteriaceae;g__Microbacterium;s__Microbacterium commune	chicken	4774_0	1	chicken
chicken_GCA_014836955.1	d__Bacteria;p__Bacillota;c__Bacilli;o__Bacillales;f__Bacillaceae_C;g__Siminovitchia;s__Siminovitchia norwichensis	chicken	8737_0	1	chicken
chicken_GCA_014836985.1	d__Bacteria;p__Bacillota;c__Bacilli;o__Bacillales;f__Planococcaceae;g__Planococcus;s__Planococcus wigleyi	chicken_crx	8733_1	2	chicken_crx,pig_crx
chicken_GCA_014837015.1	d__Bacteria;p__Pseudomonadota;c__Gammaproteobacteria;o__Pseudomonadales;f__Moraxellaceae;g__Acinetobacter;s__Acinetobacter pecorum	chicken	9455_2	1	chicken
chicken_GCA_014837035.1	d__Bacteria;p__Bacteroidota;c__Bacteroidia;o__Flavobacteriales;f__Weeksellaceae;g__Kaistella;s__Kaistella pullorum	chicken	930_0	1	chicken
chicken_GCA_014837045.1	d__Bacteria;p__Actinomycetota;c__Actinomycetia;o__Mycobacteriales;f__Mycobacteriaceae;g__Corynebacterium;s__Corynebacterium gallinarum	chicken	4866_0	1	chicken
chicken_GCA_014837055.1	d__Bacteria;p__Bacteroidota;c__Bacteroidia;o__Bacteroidales;f__Bacteroidaceae;g__Phocaeicola;s__Phocaeicola faecium	chicken_crx	2778_1	2	chicken_crx,human_crx
chicken_GCA_014837065.1	d__Bacteria;p__Bacteroidota;c__Bacteroidia;o__Bacteroidales;f__Bacteroidaceae;g__Phocaeicola;s__Phocaeicola intestinalis	chicken_crx	2780_1	2	chicken_crx,human_crx
chicken_GCA_014837105.1	d__Bacteria;p__Actinomycetota;c__Actinomycetia;o__Actinomycetales;f__Actinomycetaceae;g__Oceanitalea;s__Oceanitalea stevensii	chicken	4095_0	1	chicken
chicken_GCA_014837165.1	d__Bacteria;p__Actinomycetota;c__Actinomycetia;o__Actinomycetales;f__Microbacteriaceae;g__Microbacterium;s__Microbacterium gallinarum	chicken	4771_0	1	chicken
chicken_GCA_015142735.1	d__Bacteria;p__Actinomycetota;c__Actinomycetia;o__Actinomycetales;f__Cellulomonadaceae;g__Oerskovia;s__Oerskovia douganii	chicken	4763_3	1	chicken
chicken_GCA_017694135.1	d__Bacteria;p__Bacillota;c__Bacilli;o__RFN20;f__CAG-288;g__Scatoplasma;s__Scatoplasma merdavium	chicken	308_0	1	chicken
chicken_GCA_017694145.1	d__Bacteria;p__Bacillota_A;c__Clostridia;o__Christensenellales;f__DTU072;g__Stercoripulliclostridium_A;s__Stercoripulliclostridium_A pullicola	chicken	7745_0	1	chicken
chicken_GCA_017694175.1	d__Bacteria;p__Pseudomonadota;c__Alphaproteobacteria;o__Rs-D84;f__Rs-D84;g__Enterousia;s__Enterousia excrementavium	chicken	125_0	1	chicken
chicken_GCA_017694215.1	d__Bacteria;p__Cyanobacteriota;c__Vampirovibrionia;o__Gastranaerophilales;f__Gastranaerophilaceae;g__Scatousia;s__Scatousia excrementipullorum	chicken	1943_1	1	chicken
chicken_GCA_017694225.1	d__Bacteria;p__Pseudomonadota;c__Gammaproteobacteria;o__Enterobacterales_A;f__Succinivibrionaceae;g__Avisuccinivibrio;s__Avisuccinivibrio stercorigallinarum	chicken	100_0	1	chicken
chicken_GCA_017694255.1	d__Bacteria;p__Pseudomonadota;c__Alphaproteobacteria;o__Rs-D84;f__Rs-D84;g__Enterousia;s__Enterousia avistercoris	chicken	126_0	1	chicken
chicken_GCA_017694275.1	d__Bacteria;p__Bacteroidota;c__Bacteroidia;o__Bacteroidales;f__UBA932;g__Egerieousia;s__Egerieousia excrementavium	chicken	2912_0	1	chicken
chicken_GCA_017694295.1	d__Bacteria;p__Bacillota;c__Bacilli;o__RFN20;f__CAG-826;g__Enteromonas;s__Enteromonas pullistercoris	chicken	5770_0	1	chicken
chicken_GCA_017694335.1	d__Bacteria;p__Bacteroidota;c__Bacteroidia;o__Bacteroidales;f__P3;g__Pullibacteroides;s__Pullibacteroides excrementavium	chicken	2297_0	1	chicken
chicken_GCA_017694415.1	d__Bacteria;p__Bacteroidota;c__Bacteroidia;o__Bacteroidales;f__G3-4614;g__Caccoplasma;s__Caccoplasma merdipullorum	chicken	2972_0	1	chicken
chicken_GCA_017694425.1	d__Bacteria;p__Bacillota_A;c__Clostridia;o__Lachnospirales;f__Anaerotignaceae;g__Fimicola;s__Fimicola merdigallinarum	chicken	8865_0	1	chicken
chicken_GCA_017694495.1	d__Bacteria;p__Spirochaetota;c__Spirochaetia;o__Sphaerochaetales;f__Sphaerochaetaceae;g__Bullifex;s__Bullifex pullistercoris	chicken	715_0	1	chicken
chicken_GCA_017694515.1	d__Bacteria;p__Bacteroidota;c__Bacteroidia;o__Bacteroidales;f__Paludibacteraceae;g__Aphodosoma;s__Aphodosoma intestinipullorum	chicken	2030_0	1	chicken
chicken_GCA_017694555.1	d__Bacteria;p__Spirochaetota;c__Spirochaetia;o__Treponematales;f__Treponemataceae;g__Avitreponema;s__Avitreponema avistercoris	chicken	693_0	1	chicken
chicken_GCA_017694565.1	d__Bacteria;p__Bacteroidota;c__Bacteroidia;o__Bacteroidales;f__Paludibacteraceae;g__Enterocola;s__Enterocola intestinipullorum	chicken	3190_0	1	chicken
chicken_GCA_017694595.1	d__Bacteria;p__Spirochaetota;c__Spirochaetia;o__Sphaerochaetales;f__Sphaerochaetaceae;g__Ornithospirochaeta;s__Ornithospirochaeta stercoripullorum	chicken	695_0	1	chicken
chicken_GCA_017694655.1	d__Bacteria;p__Bacteroidota;c__Bacteroidia;o__Bacteroidales;f__UBA932;g__Cryptobacteroides;s__Cryptobacteroides merdigallinarum	chicken	3260_0	1	chicken
chicken_GCA_017694665.1	d__Bacteria;p__Bacillota;c__Bacilli;o__Lactobacillales;f__Lactobacillaceae;g__Gallilactobacillus;s__Gallilactobacillus intestinavium	chicken	8059_0	1	chicken
chicken_GCA_017694735.1	d__Bacteria;p__Bacillota;c__Bacilli;o__RFN20;f__CAG-826;g__Alectryobacillus;s__Alectryobacillus merdavium	chicken	1033_0	1	chicken
chicken_GCA_017694755.1	d__Bacteria;p__Bacteroidota;c__Bacteroidia;o__Bacteroidales;f__UBA932;g__Cryptobacteroides;s__Cryptobacteroides merdavium	chicken	3250_0	1	chicken
chicken_GCA_017694785.1	d__Bacteria;p__Bacteroidota;c__Bacteroidia;o__Bacteroidales;f__UBA932;g__Cryptobacteroides;s__Cryptobacteroides intestinigallinarum	chicken	3251_0	1	chicken
chicken_GCA_017694795.1	d__Bacteria;p__Spirochaetota;c__Spirochaetia;o__Treponematales;f__Treponemataceae;g__Gallitreponema;s__Gallitreponema excrementavium	chicken	630_0	1	chicken
chicken_GCA_017694835.1	d__Bacteria;p__Bacteroidota;c__Bacteroidia;o__Bacteroidales;f__UBA932;g__Cryptobacteroides;s__Cryptobacteroides gallistercoris	chicken	3252_0	1	chicken
chicken_GCA_017694845.1	d__Bacteria;p__Bacteroidota;c__Bacteroidia;o__Bacteroidales;f__UBA932;g__Cryptobacteroides;s__Cryptobacteroides intestinavium	chicken	3253_0	1	chicken
chicken_GCA_017694875.1	d__Bacteria;p__Bacteroidota;c__Bacteroidia;o__Bacteroidales;f__Paludibacteraceae;g__Gallipaludibacter;s__Gallipaludibacter merdavium	chicken	3049_0	1	chicken
chicken_GCA_017694885.1	d__Bacteria;p__Bacteroidota;c__Bacteroidia;o__Bacteroidales;f__UBA932;g__Cryptobacteroides;s__Cryptobacteroides faecipullorum	chicken	3257_0	1	chicken
chicken_GCA_017694915.1	d__Bacteria;p__Spirochaetota;c__Spirochaetia;o__Sphaerochaetales;f__Sphaerochaetaceae;g__Ornithospirochaeta;s__Ornithospirochaeta stercoravium	chicken	696_0	1	chicken
chicken_GCA_017694935.1	d__Bacteria;p__Bacteroidota;c__Bacteroidia;o__Bacteroidales;f__UBA932;g__Merdivivens;s__Merdivivens pullistercoris	chicken	3243_0	1	chicken
chicken_GCA_017694955.1	d__Bacteria;p__Bacteroidota;c__Bacteroidia;o__Bacteroidales;f__Muribaculaceae;g__Limisoma;s__Limisoma faecipullorum	chicken_crx	2933_1	2	chicken_crx,human_crx
chicken_GCA_017695025.1	d__Bacteria;p__Bacteroidota;c__Bacteroidia;o__Bacteroidales;f__UBA932;g__Cryptobacteroides;s__Cryptobacteroides excrementavium	chicken	3259_0	1	chicken
chicken_GCA_017695055.1	d__Bacteria;p__Bacteroidota;c__Bacteroidia;o__Bacteroidales;f__UBA932;g__Merdivivens;s__Merdivivens faecigallinarum	chicken	3244_0	1	chicken
chicken_GCA_017695065.1	d__Bacteria;p__Bacteroidota;c__Bacteroidia;o__Bacteroidales;f__UBA932;g__Cryptobacteroides;s__Cryptobacteroides excrementipullorum	chicken	3255_0	1	chicken
chicken_GCA_017695115.1	d__Bacteria;p__Bacteroidota;c__Bacteroidia;o__Bacteroidales;f__UBA932;g__Cryptobacteroides;s__Cryptobacteroides avicola	chicken	3258_0	1	chicken
chicken_GCA_018710785.1	d__Bacteria;p__Bacillota_A;c__Clostridia;o__Lachnospirales;f__Lachnospiraceae;g__Fimimorpha;s__Fimimorpha excrementavium	chicken	8421_0	1	chicken
chicken_GCA_018710845.1	d__Bacteria;p__Bacillota_A;c__Clostridia;o__Oscillospirales;f__Oscillospiraceae;g__Onthomonas;s__Onthomonas avicola	chicken	6542_0	1	chicken
chicken_GCA_018710905.1	d__Bacteria;p__Bacillota_A;c__Clostridia;o__Lachnospirales;f__Lachnospiraceae;g__Scybalomonas;s__Scybalomonas excrementigallinarum	chicken_crx	8125_1	2	chicken_crx,human_crx
chicken_GCA_018710915.1	d__Bacteria;p__Bacillota_A;c__Clostridia;o__Oscillospirales;f__Acutalibacteraceae;g__Heritagella;s__Heritagella pullistercoris	chicken	6757_1	1	chicken
chicken_GCA_018710945.1	d__Bacteria;p__Actinomycetota;c__Coriobacteriia;o__Coriobacteriales;f__Eggerthellaceae;g__Aphodovivens;s__Aphodovivens avistercoris	chicken	5958_0	1	chicken
chicken_GCA_018711005.1	d__Bacteria;p__Bacillota_A;c__Clostridia;o__Lachnospirales;f__Lachnospiraceae;g__Catenibacillus;s__Catenibacillus faecigallinarum	chicken	8115_0	1	chicken
chicken_GCA_018711035.1	d__Bacteria;p__Cyanobacteriota;c__Vampirovibrionia;o__Gastranaerophilales;f__Gastranaerophilaceae;g__Scatousia;s__Scatousia excrementigallinarum	chicken_crx	1940_1	2	chicken_crx,human_crx
chicken_GCA_018711135.1	d__Bacteria;p__Bacillota;c__Bacilli;o__RF39;f__UBA660;g__Onthousia;s__Onthousia faecavium	chicken	1439_0	1	chicken
chicken_GCA_018711205.1	d__Bacteria;p__Bacillota;c__Bacilli;o__Bacillales_D;f__Amphibacillaceae;g__Avamphibacillus;s__Avamphibacillus intestinigallinarum	chicken	445_0	1	chicken
chicken_GCA_018711225.1	d__Bacteria;p__Bacteroidota;c__Bacteroidia;o__Bacteroidales;f__UBA932;g__Cryptobacteroides;s__Cryptobacteroides intestinipullorum	chicken	3261_0	1	chicken
chicken_GCA_018711275.1	d__Bacteria;p__Bacillota_A;c__Clostridia;o__Lachnospirales;f__Lachnospiraceae;g__Pullilachnospira;s__Pullilachnospira intestinigallinarum	chicken	8577_0	1	chicken
chicken_GCA_018711305.1	d__Bacteria;p__Bacteroidota;c__Bacteroidia;o__Bacteroidales;f__UBA932;g__Coprenecus;s__Coprenecus stercorigallinarum	chicken_crx	7981_1	2	chicken_crx,human_crx
chicken_GCA_018711405.1	d__Bacteria;p__Bacteroidota;c__Bacteroidia;o__Bacteroidales;f__Bacteroidaceae;g__Avibacteroides;s__Avibacteroides excrementipullorum	chicken	2809_0	1	chicken
chicken_GCA_018711415.1	d__Bacteria;p__Bacillota_A;c__Clostridia;o__Oscillospirales;f__Oscillospiraceae;g__Scatomorpha;s__Scatomorpha merdavium	chicken_crx	6423_1	3	chicken_crx,pig_crx,human_crx
chicken_GCA_018711445.1	d__Bacteria;p__Bacillota;c__Bacilli;o__RF39;f__UBA660;g__Coprovivens;s__Coprovivens excrementavium	chicken	8926_0	1	chicken
chicken_GCA_018711525.1	d__Bacteria;p__Spirochaetota;c__Spirochaetia;o__Sphaerochaetales;f__Sphaerochaetaceae;g__Ornithospirochaeta;s__Ornithospirochaeta stercorigallinarum	chicken	716_0	1	chicken
chicken_GCA_018711655.1	d__Bacteria;p__Bacillota_A;c__Clostridia;o__Christensenellales;f__CAG-74;g__Pullichristensenella;s__Pullichristensenella avicola	chicken	6273_0	1	chicken
chicken_GCA_018711725.1	d__Bacteria;p__Bacteroidota;c__Bacteroidia;o__Bacteroidales;f__UBA932;g__Cryptobacteroides;s__Cryptobacteroides pullicola	chicken_crx	2586_1	2	chicken_crx,human_crx
chicken_GCA_018711775.1	d__Bacteria;p__Bacillota;c__Bacilli;o__RF39;f__UBA660;g__Onthocola_B;s__Onthocola_B stercoravium	chicken	1535_1	1	chicken
chicken_GCA_018711785.1	d__Bacteria;p__Bacillota_A;c__Clostridia;o__Oscillospirales;f__Oscillospiraceae;g__Galloscillospira_A;s__Galloscillospira_A excrementavium	chicken	6622_0	1	chicken
chicken_GCA_018711815.1	d__Bacteria;p__Bacillota_A;c__Clostridia;o__Lachnospirales;f__Lachnospiraceae;g__Egerieimonas;s__Egerieimonas intestinavium	chicken	6309_0	1	chicken
chicken_GCA_018711885.1	d__Bacteria;p__Bacillota_A;c__Clostridia;o__Lachnospirales;f__Lachnospiraceae;g__Choladousia;s__Choladousia intestinipullorum	chicken	8594_0	1	chicken
chicken_GCA_018711995.1	d__Bacteria;p__Bacillota_A;c__Clostridia;o__Christensenellales;f__CAG-138;g__Pelethousia;s__Pelethousia gallinarum	chicken_crx	6130_1	2	chicken_crx,human_crx
chicken_GCA_018712065.1	d__Bacteria;p__Bacillota_A;c__Clostridia;o__Christensenellales;f__CAG-314;g__Fimimonas;s__Fimimonas gallinarum	chicken_crx	7817_1	2	chicken_crx,human_crx
chicken_GCA_018712125.1	d__Bacteria;p__Bacillota_A;c__Clostridia;o__Lachnospirales;f__Lachnospiraceae;g__HGM12545;s__HGM12545 sp900761925	chicken_crx	8606_1	2	chicken_crx,human_crx
chicken_GCA_018712145.1	d__Bacteria;p__Bacillota_A;c__Clostridia;o__Oscillospirales;f__Oscillospiraceae;g__Faecousia;s__Faecousia faecigallinarum	chicken	6671_0	1	chicken
chicken_GCA_018712265.1	d__Bacteria;p__Bacillota_A;c__Clostridia;o__Oscillospirales;f__Acutalibacteraceae;g__Gallacutalibacter;s__Gallacutalibacter pullicola	chicken	6777_0	1	chicken
chicken_GCA_018712275.1	d__Bacteria;p__Bacteroidota;c__Bacteroidia;o__Bacteroidales;f__UBA932;g__Coprenecus;s__Coprenecus avistercoris	chicken	7982_4	1	chicken
chicken_GCA_018712365.1	d__Bacteria;p__Bacteroidota;c__Bacteroidia;o__Bacteroidales;f__Muribaculaceae;g__Limisoma;s__Limisoma gallistercoris	chicken_crx	2934_1	2	chicken_crx,human_crx
chicken_GCA_018712385.1	d__Bacteria;p__Bacillota;c__Bacilli;o__RF39;f__UBA660;g__Onthousia;s__Onthousia excrementipullorum	chicken	1434_4	1	chicken
chicken_GCA_018712435.1	d__Bacteria;p__Bacillota_A;c__Clostridia;o__Oscillospirales;f__Acutalibacteraceae;g__Caccousia;s__Caccousia avicola	chicken	1006_1	1	chicken
chicken_GCA_018712465.1	d__Bacteria;p__Bacillota_A;c__Clostridia;o__Oscillospirales;f__Ruminococcaceae;g__Egerieicola;s__Egerieicola pullicola	chicken_crx	4345_1	2	chicken_crx,human_crx
chicken_GCA_018712515.1	d__Bacteria;p__Actinomycetota;c__Coriobacteriia;o__Coriobacteriales;f__Eggerthellaceae;g__Aphodovivens;s__Aphodovivens avicola	chicken_crx	5955_1	2	chicken_crx,human_crx
chicken_GCA_018712545.1	d__Bacteria;p__Bacteroidota;c__Bacteroidia;o__Bacteroidales;f__UBA932;g__Coprenecus;s__Coprenecus merdigallinarum	chicken	7982_3	1	chicken
chicken_GCA_018712565.1	d__Bacteria;p__Bacillota;c__Bacilli;o__RF39;f__UBA660;g__Faecimonas;s__Faecimonas gallistercoris	chicken	1462_0	1	chicken
chicken_GCA_018712705.1	d__Bacteria;p__Pseudomonadota;c__Gammaproteobacteria;o__Burkholderiales;f__Burkholderiaceae_A;g__Aphodousia;s__Aphodousia secunda_B	chicken_crx	4566_1	3	chicken_crx,pig_crx,human_crx
chicken_GCA_018712725.1	d__Bacteria;p__Bacillota_A;c__Clostridia;o__Christensenellales;f__Borkfalkiaceae;g__Scatosoma;s__Scatosoma pullicola	chicken	4334_0	1	chicken
chicken_GCA_018712785.1	d__Bacteria;p__Bacillota_A;c__Clostridia;o__Lachnospirales;f__Lachnospiraceae;g__Choladousia;s__Choladousia intestinavium	chicken	8608_0	1	chicken
chicken_GCA_018712885.1	d__Bacteria;p__Bacillota_A;c__Clostridia;o__Christensenellales;f__CAG-74;g__Pullichristensenella;s__Pullichristensenella stercoripullorum	chicken	6272_3	1	chicken
chicken_GCA_018712945.1	d__Bacteria;p__Bacillota_A;c__Clostridia;o__Christensenellales;f__CAG-74;g__Pullichristensenella;s__Pullichristensenella stercorigallinarum	chicken	6274_0	1	chicken
chicken_GCA_018713005.1	d__Bacteria;p__Bacillota_A;c__Clostridia;o__Oscillospirales;f__Oscillospiraceae;g__Scatomorpha;s__Scatomorpha gallistercoris	chicken_crx	6429_1	2	chicken_crx,human_crx
chicken_GCA_018713105.1	d__Bacteria;p__Bacillota_A;c__Clostridia;o__Lachnospirales;f__Lachnospiraceae;g__Limivivens;s__Limivivens merdigallinarum	chicken	8598_0	1	chicken
chicken_GCA_018713165.1	d__Bacteria;p__Bacillota_A;c__Clostridia;o__Christensenellales;f__Borkfalkiaceae;g__Coproplasma;s__Coproplasma stercoravium	chicken	4351_0	1	chicken
chicken_GCA_018713365.1	d__Bacteria;p__Bacillota_A;c__Clostridia;o__Christensenellales;f__CAG-74;g__Pullichristensenella;s__Pullichristensenella excrementipullorum	chicken_crx	6272_1	2	chicken_crx,human_crx
chicken_GCA_018713405.1	d__Bacteria;p__Verrucomicrobiota;c__Kiritimatiellia;o__RFP12;f__UBA1067;g__Spyradenecus;s__Spyradenecus faecavium	chicken	6883_0	1	chicken
chicken_GCA_018713425.1	d__Bacteria;p__Bacillota_A;c__Clostridia;o__Christensenellales;f__CAG-74;g__Alectryocaccomicrobium;s__Alectryocaccomicrobium faecavium	chicken_crx	5665_1	2	chicken_crx,human_crx
chicken_GCA_018713465.1	d__Bacteria;p__Bacillota_A;c__Clostridia;o__Lachnospirales;f__Lachnospiraceae;g__Alectryocaccobium;s__Alectryocaccobium stercorigallinarum	chicken	8449_0	1	chicken
chicken_GCA_018713485.1	d__Bacteria;p__Pseudomonadota;c__Gammaproteobacteria;o__Enterobacterales_A;f__Succinivibrionaceae;g__Avisuccinivibrio_A;s__Avisuccinivibrio_A pullicola	chicken	5996_0	1	chicken
chicken_GCA_018713515.1	d__Bacteria;p__Bacillota_A;c__Clostridia;o__Lachnospirales;f__Lachnospiraceae;g__Scatomonas;s__Scatomonas pullistercoris	chicken	6310_0	1	chicken
chicken_GCA_018713745.1	d__Bacteria;p__Bacillota_A;c__Clostridia;o__Christensenellales;f__DTU072;g__Stercoripulliclostridium;s__Stercoripulliclostridium merdipullorum	chicken	3512_0	1	chicken
chicken_GCA_018713755.1	d__Bacteria;p__Verrucomicrobiota;c__Verrucomicrobiae;o__Opitutales;f__UBA953;g__Spyradosoma;s__Spyradosoma merdigallinarum	chicken_crx	5781_1	2	chicken_crx,human_crx
chicken_GCA_018713795.1	d__Bacteria;p__Bacillota_A;c__Clostridia;o__Christensenellales;f__CAG-917;g__Limadaptatus;s__Limadaptatus stercoripullorum	chicken	7832_0	1	chicken
chicken_GCA_018713805.1	d__Bacteria;p__Bacillota_A;c__Clostridia;o__UBA1381;f__UMGS1253;g__Aphodoplasma;s__Aphodoplasma excrementigallinarum	chicken	6018_0	1	chicken
chicken_GCA_018713905.1	d__Bacteria;p__Bacillota_A;c__Clostridia;o__Christensenellales;f__CAG-314;g__Fimimonas;s__Fimimonas merdipullorum	chicken	7818_0	1	chicken
chicken_GCA_018713965.1	d__Bacteria;p__Bacillota_A;c__Clostridia;o__Christensenellales;f__CAG-138;g__Aphodomorpha;s__Aphodomorpha intestinavium	chicken_crx	6198_1	2	chicken_crx,human_crx
chicken_GCA_018713975.1	d__Bacteria;p__Bacillota_A;c__Clostridia;o__Peptostreptococcales;f__Anaerovoracaceae;g__Lentihominibacter;s__Lentihominibacter excrementipullorum	chicken_crx	9272_1	2	chicken_crx,human_crx
chicken_GCA_018714005.1	d__Bacteria;p__Cyanobacteriota;c__Vampirovibrionia;o__Gastranaerophilales;f__Gastranaerophilaceae;g__Spyradomonas;s__Spyradomonas excrementavium	chicken_crx	1836_1	2	chicken_crx,human_crx
chicken_GCA_018714045.1	d__Bacteria;p__Bacillota_A;c__Clostridia;o__Christensenellales;f__UBA3700;g__Ornithoclostridium;s__Ornithoclostridium faecavium	chicken	3515_0	1	chicken
chicken_GCA_018714085.1	d__Bacteria;p__Bacteroidota;c__Bacteroidia;o__Bacteroidales;f__Bacteroidaceae;g__Alloprevotella;s__Alloprevotella pullistercoris	chicken	2712_1	1	chicken
chicken_GCA_018714105.1	d__Bacteria;p__Bacillota_A;c__Clostridia;o__Christensenellales;f__CAG-917;g__Faecicola;s__Faecicola pullistercoris	chicken	7864_0	1	chicken
chicken_GCA_018714125.1	d__Bacteria;p__Bacillota_A;c__Clostridia;o__Oscillospirales;f__Feifaniaceae;g__Galloscillospira_B;s__Galloscillospira_B excrementipullorum	chicken_crx	6112_1	2	chicken_crx,human_crx
chicken_GCA_018714145.1	d__Bacteria;p__Bacillota_A;c__Clostridia;o__Lachnospirales;f__Lachnospiraceae;g__Avilachnospira;s__Avilachnospira avistercoris	chicken	1692_0	1	chicken
chicken_GCA_018714185.1	d__Bacteria;p__Pseudomonadota;c__Gammaproteobacteria;o__Burkholderiales;f__Burkholderiaceae_A;g__Aphodousia;s__Aphodousia gallistercoris	chicken	4572_0	1	chicken
chicken_GCA_018714205.1	d__Bacteria;p__Pseudomonadota;c__Gammaproteobacteria;o__Burkholderiales;f__Burkholderiaceae_A;g__Aphodousia;s__Aphodousia faecipullorum	chicken_crx	4569_1	3	chicken_crx,pig_crx,human_crx
chicken_GCA_018714245.1	d__Bacteria;p__Bacillota_A;c__Clostridia;o__Lachnospirales;f__Lachnospiraceae;g__Avilachnospira;s__Avilachnospira avicola	chicken	1693_0	1	chicken
chicken_GCA_018714325.1	d__Bacteria;p__Bacillota_A;c__Clostridia;o__Lachnospirales;f__Lachnospiraceae;g__Novisyntrophococcus;s__Novisyntrophococcus excrementipullorum	chicken	8423_0	1	chicken
chicken_GCA_018714345.1	d__Bacteria;p__Pseudomonadota;c__Alphaproteobacteria;o__Rs-D84;f__Rs-D84;g__Enterousia;s__Enterousia avicola	chicken	128_0	1	chicken
chicken_GCA_018714385.1	d__Bacteria;p__Bacillota;c__Bacilli;o__RFN20;f__CAG-288;g__Enterosoma;s__Enterosoma merdigallinarum	chicken	336_0	1	chicken
chicken_GCA_018714405.1	d__Bacteria;p__Bacillota_A;c__Clostridia;o__Oscillospirales;f__Acutalibacteraceae;g__Scybalenecus;s__Scybalenecus merdavium	chicken_crx	4088_1	2	chicken_crx,human_crx
chicken_GCA_018714445.1	d__Bacteria;p__Bacillota_A;c__Clostridia;o__Christensenellales;f__CAG-74;g__Fimadaptatus;s__Fimadaptatus faecigallinarum	chicken	6212_0	1	chicken
chicken_GCA_018714485.1	d__Bacteria;p__Bacillota_A;c__Clostridia;o__Christensenellales;f__UBA3700;g__Caccalectryoclostridium;s__Caccalectryoclostridium excrementigallinarum	chicken	1710_0	1	chicken
chicken_GCA_018714505.1	d__Bacteria;p__Bacillota_C;c__Negativicutes;o__Acidaminococcales;f__Acidaminococcaceae;g__Avacidaminococcus;s__Avacidaminococcus intestinavium	chicken	9195_0	1	chicken
chicken_GCA_018714565.1	d__Bacteria;p__Bacillota_A;c__Clostridia;o__TANB77;f__CAG-508;g__Merdicola;s__Merdicola faecigallinarum	chicken_crx	1361_1	2	chicken_crx,human_crx
chicken_GCA_018714625.1	d__Bacteria;p__Bacillota_A;c__Clostridia;o__Christensenellales;f__Borkfalkiaceae;g__Coproplasma;s__Coproplasma excrementigallinarum	chicken	4355_0	1	chicken
chicken_GCA_018714645.1	d__Bacteria;p__Bacillota_A;c__Clostridia;o__UBA1381;f__UBA1381;g__Avimonoglobus;s__Avimonoglobus intestinipullorum	chicken	5808_0	1	chicken
chicken_GCA_018714755.1	d__Bacteria;p__Pseudomonadota;c__Gammaproteobacteria;o__Burkholderiales;f__Burkholderiaceae_A;g__Aphodousia;s__Aphodousia faecigallinarum	chicken	4568_0	1	chicken
chicken_GCA_018714785.1	d__Bacteria;p__Bacillota;c__Bacilli;o__RFN20;f__CAG-826;g__Enteromonas;s__Enteromonas pullicola	chicken	5776_0	1	chicken
chicken_GCA_018714805.1	d__Bacteria;p__Bacillota_A;c__Clostridia;o__Oscillospirales;f__Acutalibacteraceae;g__Fimenecus;s__Fimenecus excrementigallinarum	chicken	4235_0	1	chicken
chicken_GCA_020907855.1	d__Archaea;p__Thermoplasmatota;c__Thermoplasmata;o__Methanomassiliicoccales;f__Methanomethylophilaceae;g__UBA71;s__UBA71 sp905187815	chicken_crx	1999_1	2	chicken_crx,human_crx
chicken_GCA_018714825.1	d__Bacteria;p__Bacillota_A;c__Clostridia;o__Christensenellales;f__CAG-74;g__Pullichristensenella;s__Pullichristensenella excrementigallinarum	chicken	6266_0	1	chicken
chicken_GCA_018714845.1	d__Bacteria;p__Bacillota_A;c__Clostridia;o__Oscillospirales;f__Butyricicoccaceae;g__Ventrousia;s__Ventrousia excrementavium	chicken_crx	6293_1	2	chicken_crx,human_crx
chicken_GCA_018714855.1	d__Bacteria;p__Bacillota;c__Bacilli;o__RF39;f__UBA660;g__Aphodocola;s__Aphodocola excrementigallinarum	chicken	1496_0	1	chicken
chicken_GCA_018714885.1	d__Bacteria;p__Bacteroidota;c__Bacteroidia;o__Bacteroidales;f__Muribaculaceae;g__Limisoma;s__Limisoma intestinavium	chicken_crx	2705_1	2	chicken_crx,human_crx
chicken_GCA_018714895.1	d__Bacteria;p__Actinomycetota;c__Coriobacteriia;o__Coriobacteriales;f__Atopobiaceae;g__Coprovicinus;s__Coprovicinus sp900551595	chicken_crx	3850_1	2	chicken_crx,human_crx
chicken_GCA_018714925.1	d__Bacteria;p__Bacillota_A;c__Clostridia;o__Peptostreptococcales;f__Anaerovoracaceae;g__Lentihominibacter;s__Lentihominibacter excrementigallinarum	chicken	9273_0	1	chicken
chicken_GCA_018714965.1	d__Bacteria;p__Bacillota;c__Bacilli;o__RF39;f__UBA660;g__Fimihabitans;s__Fimihabitans intestinipullorum	chicken_crx	1701_1	2	chicken_crx,human_crx
chicken_GCA_018714975.1	d__Bacteria;p__Bacillota_A;c__Clostridia;o__Christensenellales;f__CAG-917;g__Limadaptatus;s__Limadaptatus stercorigallinarum	chicken_crx	7826_1	2	chicken_crx,human_crx
chicken_GCA_018714995.1	d__Bacteria;p__Bacillota_A;c__Clostridia;o__UBA1212;f__UBA1255;g__Egerieisoma;s__Egerieisoma faecipullorum	chicken_crx	5702_2	2	chicken_crx,human_crx
chicken_GCA_018715025.1	d__Bacteria;p__Bacillota_A;c__Clostridia;o__Oscillospirales;f__Acutalibacteraceae;g__Caccousia;s__Caccousia avistercoris	chicken	4243_0	1	chicken
chicken_GCA_018715045.1	d__Bacteria;p__Bacillota_B;c__Dehalobacteriia;o__UBA4068;f__UBA5755;g__Avidehalobacter;s__Avidehalobacter gallistercoris	chicken	3513_0	1	chicken
chicken_GCA_018715065.1	d__Bacteria;p__Bacillota;c__Bacilli;o__Erysipelotrichales;f__Coprobacillaceae;g__Fimiplasma;s__Fimiplasma intestinipullorum	chicken	958_0	1	chicken
chicken_GCA_018715105.1	d__Bacteria;p__Bacillota_A;c__Clostridia;o__Christensenellales;f__CAG-74;g__Ventricola;s__Ventricola intestinavium	chicken_crx	6227_1	2	chicken_crx,human_crx
chicken_GCA_018715125.1	d__Bacteria;p__Actinomycetota;c__Coriobacteriia;o__Coriobacteriales;f__Coriobacteriaceae;g__Coprousia;s__Coprousia avicola	chicken	5853_0	1	chicken
chicken_GCA_018715175.1	d__Bacteria;p__Bacillota_A;c__Clostridia;o__Christensenellales;f__CAG-74;g__Limiplasma;s__Limiplasma stercoravium	chicken	6246_0	1	chicken
chicken_GCA_018715195.1	d__Bacteria;p__Bacillota_A;c__Clostridia;o__Christensenellales;f__Borkfalkiaceae;g__Coproplasma;s__Coproplasma excrementavium	chicken	4353_0	1	chicken
chicken_GCA_018715245.1	d__Bacteria;p__Pseudomonadota;c__Gammaproteobacteria;o__Burkholderiales;f__Burkholderiaceae_A;g__Aphodousia;s__Aphodousia secunda_A	chicken_crx	4563_1	2	chicken_crx,human_crx
chicken_GCA_018715295.1	d__Bacteria;p__Bacteroidota;c__Bacteroidia;o__Flavobacteriales;f__UBA1820;g__Merdimorpha;s__Merdimorpha stercoravium	chicken_crx	5810_2	2	chicken_crx,human_crx
chicken_GCA_018715345.1	d__Bacteria;p__Bacillota_A;c__Clostridia;o__Lachnospirales;f__Lachnospiraceae;g__Onthocola_A;s__Onthocola_A gallistercoris	chicken	8055_0	1	chicken
chicken_GCA_018715365.1	d__Bacteria;p__Bacillota_A;c__Clostridia;o__UBA1381;f__UBA1381;g__Ornithomonoglobus_A;s__Ornithomonoglobus_A intestinigallinarum	chicken	6002_0	1	chicken
chicken_GCA_018715385.1	d__Bacteria;p__Bacteroidota;c__Bacteroidia;o__Bacteroidales;f__Bacteroidaceae;g__Avibacteroides;s__Avibacteroides faecavium	chicken	2806_0	1	chicken
chicken_GCA_018715445.1	d__Bacteria;p__Actinomycetota;c__Actinomycetia;o__Propionibacteriales;f__Propionibacteriaceae;g__Avipropionibacterium;s__Avipropionibacterium avicola	chicken	3709_0	1	chicken
chicken_GCA_018715495.1	d__Bacteria;p__Bacillota_A;c__Clostridia;o__Christensenellales;f__CAG-314;g__Limihabitans;s__Limihabitans stercoravium	chicken	1708_0	1	chicken
chicken_GCA_018715525.1	d__Bacteria;p__Bacillota_A;c__Clostridia;o__Oscillospirales;f__Ruminococcaceae;g__Faeciplasma;s__Faeciplasma pullistercoris	chicken	7684_0	1	chicken
chicken_GCA_018715545.1	d__Bacteria;p__Bacillota_A;c__Clostridia;o__Christensenellales;f__UBA1242;g__Caccovivens;s__Caccovivens faecavium	chicken	7777_1	1	chicken
chicken_GCA_018715565.1	d__Bacteria;p__Bacillota_A;c__Clostridia;o__Lachnospirales;f__Lachnospiraceae;g__Ventrimonas;s__Ventrimonas merdavium	chicken	8037_0	1	chicken
chicken_GCA_018715585.1	d__Bacteria;p__Bacillota_A;c__Clostridia;o__Christensenellales;f__CAG-74;g__Aphodomonas;s__Aphodomonas merdavium	chicken	6214_0	1	chicken
chicken_GCA_018715645.1	d__Bacteria;p__Bacillota_A;c__Clostridia;o__Lachnospirales;f__Lachnospiraceae;g__Merdisoma;s__Merdisoma merdipullorum	chicken	8438_0	1	chicken
chicken_GCA_018715685.1	d__Bacteria;p__Bacteroidota;c__Bacteroidia;o__Bacteroidales;f__UBA932;g__Cryptobacteroides;s__Cryptobacteroides merdipullorum	chicken	2589_0	1	chicken
chicken_GCA_018715725.1	d__Bacteria;p__Actinomycetota;c__Coriobacteriia;o__Coriobacteriales;f__Eggerthellaceae;g__Aveggerthella;s__Aveggerthella excrementigallinarum	chicken_crx	5954_1	2	chicken_crx,human_crx
chicken_GCA_018715745.1	d__Bacteria;p__Bacteroidota;c__Bacteroidia;o__Bacteroidales;f__UBA932;g__Coprenecus;s__Coprenecus stercoripullorum	chicken	2576_0	1	chicken
chicken_GCA_018715765.1	d__Bacteria;p__Bacillota_A;c__Clostridia;o__Oscillospirales;f__Acutalibacteraceae;g__Fimivicinus;s__Fimivicinus intestinavium	chicken_crx	6021_1	2	chicken_crx,human_crx
chicken_GCA_018715775.1	d__Bacteria;p__Bacillota_A;c__Clostridia;o__Lachnospirales;f__Lachnospiraceae;g__Fimousia;s__Fimousia stercorigallinarum	chicken	8561_0	1	chicken
chicken_GCA_018715805.1	d__Bacteria;p__Bacillota_A;c__Clostridia;o__Oscillospirales;f__Oscillospiraceae;g__Faecousia;s__Faecousia intestinigallinarum	chicken	6688_0	1	chicken
chicken_GCA_018715825.1	d__Bacteria;p__Bacillota;c__Bacilli;o__Acholeplasmatales;f__Anaeroplasmataceae;g__Anaeroplasma;s__Anaeroplasma faecigallinarum	chicken	1066_0	1	chicken
chicken_GCA_018715835.1	d__Bacteria;p__Bacillota_A;c__Clostridia;o__Oscillospirales;f__Oscillospiraceae;g__Faecousia;s__Faecousia intestinavium	chicken	6728_0	1	chicken
chicken_GCA_018715885.1	d__Bacteria;p__Bacteroidota;c__Bacteroidia;o__Bacteroidales;f__UBA11471;g__UBA11471;s__UBA11471 sp000434215	chicken_crx	2935_1	2	chicken_crx,human_crx
chicken_GCA_018715935.1	d__Bacteria;p__Actinomycetota;c__Coriobacteriia;o__Coriobacteriales;f__Eggerthellaceae;g__Aphodovivens;s__Aphodovivens excrementavium	chicken	5959_0	1	chicken
chicken_GCA_018715985.1	d__Bacteria;p__Bacillota_A;c__Clostridia;o__Oscillospirales;f__Oscillospiraceae;g__Enterenecus;s__Enterenecus avicola	chicken	6627_0	1	chicken
chicken_GCA_018716005.1	d__Bacteria;p__Bacillota_A;c__Clostridia;o__Oscillospirales;f__Oscillospiraceae;g__Scatomorpha;s__Scatomorpha stercoravium	chicken	6427_0	1	chicken
chicken_GCA_018716015.1	d__Bacteria;p__Bacillota_A;c__Clostridia;o__Oscillospirales;f__Oscillospiraceae;g__Enterenecus;s__Enterenecus stercoripullorum	chicken	6633_0	1	chicken
chicken_GCA_018716115.1	d__Bacteria;p__Bacillota;c__Bacilli;o__RF39;f__UBA660;g__Scybalousia;s__Scybalousia intestinigallinarum	chicken_crx	1473_1	2	chicken_crx,human_crx
chicken_GCA_018716225.1	d__Bacteria;p__Bacillota;c__Bacilli;o__RF39;f__UBA660;g__Onthousia;s__Onthousia faecigallinarum	chicken	1504_0	1	chicken
chicken_GCA_018716285.1	d__Bacteria;p__Bacillota_A;c__Clostridia;o__Oscillospirales;f__Ruminococcaceae;g__Merdivicinus;s__Merdivicinus faecavium	chicken	4498_0	1	chicken
chicken_GCA_018716385.1	d__Bacteria;p__Bacillota_A;c__Clostridia;o__Oscillospirales;f__Oscillospiraceae;g__Enterenecus;s__Enterenecus merdae	chicken	6631_2	1	chicken
chicken_GCA_018716485.1	d__Bacteria;p__Bacillota_A;c__Clostridia;o__Lachnospirales;f__Lachnospiraceae;g__Scybalocola;s__Scybalocola faecipullorum	chicken	8679_0	1	chicken
chicken_GCA_018716525.1	d__Bacteria;p__Bacillota_A;c__Clostridia;o__Christensenellales;f__CAG-74;g__Ventricola;s__Ventricola gallistercoris	chicken	6228_0	1	chicken
chicken_GCA_018716565.1	d__Bacteria;p__Cyanobacteriota;c__Vampirovibrionia;o__Gastranaerophilales;f__Gastranaerophilaceae;g__Avigastranaerophilus;s__Avigastranaerophilus faecigallinarum	chicken	1831_1	1	chicken
chicken_GCA_018716575.1	d__Bacteria;p__Bacillota_A;c__Clostridia;o__Lachnospirales;f__Lachnospiraceae;g__Scatomonas;s__Scatomonas merdavium	chicken	7921_0	1	chicken
chicken_GCA_018716625.1	d__Bacteria;p__Cyanobacteriota;c__Vampirovibrionia;o__Gastranaerophilales;f__RUG14156;g__Galligastranaerophilus;s__Galligastranaerophilus intestinavium	chicken	1843_0	1	chicken
chicken_GCA_018716635.1	d__Bacteria;p__Bacillota_A;c__Clostridia;o__Oscillospirales;f__Oscillospiraceae;g__Scatomorpha;s__Scatomorpha pullistercoris	chicken_crx	6420_1	2	chicken_crx,human_crx
chicken_GCA_018716745.1	d__Bacteria;p__Cyanobacteriota;c__Vampirovibrionia;o__Gastranaerophilales;f__Gastranaerophilaceae;g__Scatenecus;s__Scatenecus faecavium	chicken_crx	1946_1	2	chicken_crx,human_crx
chicken_GCA_018716755.1	d__Bacteria;p__Bacillota_A;c__Clostridia;o__Christensenellales;f__CAG-74;g__Alectryocaccomicrobium;s__Alectryocaccomicrobium excrementavium	chicken_crx	5665_2	2	chicken_crx,human_crx
chicken_GCA_018716795.1	d__Bacteria;p__Bacillota_A;c__Clostridia;o__Oscillospirales;f__Oscillospiraceae;g__Scatomorpha;s__Scatomorpha merdipullorum	chicken	6428_0	1	chicken
chicken_GCA_018716805.1	d__Bacteria;p__Bacillota_A;c__Clostridia;o__Christensenellales;f__CAG-74;g__Faecivicinus;s__Faecivicinus avistercoris	chicken	6275_0	1	chicken
chicken_GCA_018716975.1	d__Bacteria;p__Bacillota_A;c__Clostridia;o__Oscillospirales;f__Acutalibacteraceae;g__Gallacutalibacter_A;s__Gallacutalibacter_A stercoravium	chicken	4480_0	1	chicken
chicken_GCA_018883555.1	d__Bacteria;p__Bacteroidota;c__Bacteroidia;o__Bacteroidales;f__Bacteroidaceae;g__Phocaeicola;s__Phocaeicola faecigallinarum	chicken	2783_2	1	chicken
chicken_GCA_018883625.1	d__Bacteria;p__Spirochaetota;c__Spirochaetia;o__Treponematales;f__Treponemataceae;g__Treponema_F;s__Treponema_F excrementipullorum	chicken_crx	629_1	2	chicken_crx,pig_crx
chicken_GCA_018883635.1	d__Bacteria;p__Bacillota;c__Bacilli;o__Lactobacillales;f__Lactobacillaceae;g__Lactobacillus;s__Lactobacillus pullistercoris	chicken	523_0	1	chicken
chicken_GCA_018883665.1	d__Bacteria;p__Bacteroidota;c__Bacteroidia;o__Bacteroidales;f__Bacteroidaceae;g__Paraprevotella;s__Paraprevotella stercoravium	chicken	2688_0	1	chicken
chicken_GCA_018883675.1	d__Bacteria;p__Bacillota;c__Bacilli;o__Lactobacillales;f__Lactobacillaceae;g__F6-6636;s__F6-6636 sp018883675	chicken	7174_0	1	chicken
chicken_GCA_018883705.1	d__Bacteria;p__Bacillota_A;c__Clostridia;o__Lachnospirales;f__Cellulosilyticaceae;g__Cellulosilyticum;s__Cellulosilyticum pullistercoris	chicken	944_0	1	chicken
chicken_GCA_018883715.1	d__Bacteria;p__Bacillota_A;c__Clostridia;o__Oscillospirales;f__Ruminococcaceae;g__Fournierella;s__Fournierella pullistercoris	chicken	6191_0	1	chicken
chicken_GCA_018883725.1	d__Bacteria;p__Fusobacteriota;c__Fusobacteriia;o__Fusobacteriales;f__Fusobacteriaceae;g__Fusobacterium_A;s__Fusobacterium_A sp900549465	chicken_crx	1144_1	2	chicken_crx,human_crx
chicken_GCA_018883785.1	d__Bacteria;p__Bacteroidota;c__Bacteroidia;o__Bacteroidales;f__Bacteroidaceae;g__Mediterranea;s__Mediterranea intestinipullorum	chicken	3031_2	1	chicken
chicken_GCA_018883805.1	d__Bacteria;p__Bacillota;c__Bacilli;o__Lactobacillales;f__Lactobacillaceae;g__Limosilactobacillus;s__Limosilactobacillus merdavium	chicken_crx	489_1	3	chicken_crx,pig_crx,human_crx
chicken_GCA_018883815.1	d__Bacteria;p__Bacillota;c__Bacilli;o__Mycoplasmatales;f__Mycoplasmoidaceae;g__Ureaplasma;s__Ureaplasma intestinipullorum	chicken	1052_0	1	chicken
chicken_GCA_018883865.1	d__Bacteria;p__Pseudomonadota;c__Gammaproteobacteria;o__Enterobacterales_A;f__Aeromonadaceae;g__Oceanisphaera;s__Oceanisphaera merdipullorum	chicken	6989_0	1	chicken
chicken_GCA_018883885.1	d__Bacteria;p__Bacillota_A;c__Clostridia;o__Oscillospirales;f__Ruminococcaceae;g__Faecalibacterium;s__Faecalibacterium intestinavium	chicken	6501_0	1	chicken
chicken_GCA_018883895.1	d__Bacteria;p__Pseudomonadota;c__Gammaproteobacteria;o__Enterobacterales_A;f__Succinivibrionaceae;g__Avisuccinivibrio;s__Avisuccinivibrio merdipullorum	chicken	101_0	1	chicken
chicken_GCA_018883945.1	d__Bacteria;p__Pseudomonadota;c__Gammaproteobacteria;o__Pseudomonadales;f__Moraxellaceae;g__Acinetobacter;s__Acinetobacter avistercoris	chicken	9457_0	1	chicken
chicken_GCA_018883965.1	d__Bacteria;p__Bacteroidota;c__Bacteroidia;o__Bacteroidales;f__Bacteroidaceae;g__Phocaeicola;s__Phocaeicola merdigallinarum	chicken_crx	2797_3	2	chicken_crx,human_crx
chicken_GCA_018883975.1	d__Bacteria;p__Bacillota_A;c__Clostridia;o__Lachnospirales;f__Cellulosilyticaceae;g__Zhenhengia;s__Zhenhengia yiwuensis	chicken	947_2	1	chicken
chicken_GCA_018883985.1	d__Bacteria;p__Bacillota_A;c__Clostridia;o__Lachnospirales;f__Lachnospiraceae;g__Ruminococcus_B;s__Ruminococcus_B intestinipullorum	chicken	7967_0	1	chicken
chicken_GCA_018884025.1	d__Bacteria;p__Bacteroidota;c__Bacteroidia;o__Bacteroidales;f__Bacteroidaceae;g__Phocaeicola;s__Phocaeicola faecipullorum	chicken_crx	2784_1	2	chicken_crx,human_crx
chicken_GCA_018884035.1	d__Bacteria;p__Pseudomonadota;c__Gammaproteobacteria;o__Enterobacterales_A;f__Succinivibrionaceae;g__Anaerobiospirillum;s__Anaerobiospirillum pullicola	chicken	106_0	1	chicken
chicken_GCA_019112735.1	d__Bacteria;p__Bacillota_A;c__Clostridia;o__Lachnospirales;f__Lachnospiraceae;g__Mediterraneibacter;s__Mediterraneibacter guildfordensis	chicken	8173_1	1	chicken
chicken_GCA_019112765.1	d__Bacteria;p__Bacillota_A;c__Clostridia;o__Lachnospirales;f__Lachnospiraceae;g__Mediterraneibacter;s__Mediterraneibacter norwichensis	chicken	8181_1	1	chicken
chicken_GCA_019112825.1	d__Bacteria;p__Bacteroidota;c__Bacteroidia;o__Bacteroidales;f__Rikenellaceae;g__Alistipes;s__Alistipes excrementigallinarum	chicken_crx	2645_1	2	chicken_crx,human_crx
chicken_GCA_019112845.1	d__Bacteria;p__Bacillota_A;c__Clostridia;o__Christensenellales;f__Pumilibacteraceae;g__Protoclostridium;s__Protoclostridium gallicola	chicken_crx	4310_1	2	chicken_crx,human_crx
chicken_GCA_019112865.1	d__Bacteria;p__Campylobacterota;c__Campylobacteria;o__Campylobacterales;f__Helicobacteraceae;g__Helicobacter_F;s__Helicobacter_F avicola	chicken	851_0	1	chicken
chicken_GCA_019112875.1	d__Bacteria;p__Pseudomonadota;c__Gammaproteobacteria;o__Burkholderiales;f__Burkholderiaceae_B;g__Aquabacterium;s__Aquabacterium excrementipullorum	chicken	5339_0	1	chicken
chicken_GCA_019112895.1	d__Bacteria;p__Actinomycetota;c__Actinomycetia;o__Mycobacteriales;f__Micromonosporaceae;g__Stackebrandtia;s__Stackebrandtia faecavium	chicken	5299_0	1	chicken
chicken_GCA_019112925.1	d__Bacteria;p__Bacteroidota;c__Bacteroidia;o__Bacteroidales;f__Rikenellaceae;g__Alistipes_A;s__Alistipes_A pullistercoris	chicken_crx	3050_1	2	chicken_crx,human_crx
chicken_GCA_019112945.1	d__Bacteria;p__Bacillota_A;c__Clostridia;o__Monoglobales;f__Monoglobaceae;g__Monoglobus;s__Monoglobus merdigallinarum	chicken	5758_0	1	chicken
chicken_GCA_019112965.1	d__Bacteria;p__Pseudomonadota;c__Alphaproteobacteria;o__Sphingomonadales;f__Sphingomonadaceae;g__Sphingomonas;s__Sphingomonas excrementigallinarum	chicken	4940_0	1	chicken
chicken_GCA_019112985.1	d__Bacteria;p__Bacillota_A;c__Clostridia;o__Oscillospirales;f__Butyricicoccaceae;g__Butyricicoccus_A;s__Butyricicoccus_A stercorigallinarum	chicken	6162_0	1	chicken
chicken_GCA_019113025.1	d__Bacteria;p__Pseudomonadota;c__Gammaproteobacteria;o__Enterobacterales_A;f__Succinivibrionaceae;g__Anaerobiospirillum;s__Anaerobiospirillum stercoravium	chicken	108_0	1	chicken
chicken_GCA_019113035.1	d__Bacteria;p__Bacillota;c__Bacilli;o__Staphylococcales;f__Salinicoccaceae;g__Salinicoccus;s__Salinicoccus merdavium	chicken	934_0	1	chicken
chicken_GCA_019113095.1	d__Bacteria;p__Bacteroidota;c__Bacteroidia;o__Bacteroidales;f__Bacteroidaceae;g__Prevotella;s__Prevotella massiliensis	chicken_crx	2457_1	2	chicken_crx,human_crx
chicken_GCA_019113125.1	d__Bacteria;p__Bacillota_A;c__Clostridia;o__Oscillospirales;f__Ruminococcaceae;g__Pygmaiobacter;s__Pygmaiobacter gallistercoris	chicken	6140_0	1	chicken
chicken_GCA_019113165.1	d__Bacteria;p__Desulfobacterota;c__Desulfovibrionia;o__Desulfovibrionales;f__Desulfovibrionaceae;g__Desulfovibrio;s__Desulfovibrio intestinipullorum	chicken	6798_0	1	chicken
chicken_GCA_019113175.1	d__Bacteria;p__Bacillota_A;c__Clostridia;o__Lachnospirales;f__Lachnospiraceae;g__Eisenbergiella;s__Eisenbergiella stercoravium	chicken_crx	8466_1	2	chicken_crx,human_crx
chicken_GCA_019113205.1	d__Bacteria;p__Bacillota;c__Bacilli;o__Bacillales_D;f__Amphibacillaceae;g__Pseudogracilibacillus;s__Pseudogracilibacillus intestinigallinarum	chicken	8749_0	1	chicken
chicken_GCA_019113245.1	d__Bacteria;p__Spirochaetota;c__Spirochaetia;o__Sphaerochaetales;f__Sphaerochaetaceae;g__Ornithospirochaeta;s__Ornithospirochaeta avicola	chicken	718_0	1	chicken
chicken_GCA_019113275.1	d__Bacteria;p__Bacillota_A;c__Clostridia;o__Christensenellales;f__Pumilibacteraceae;g__Protoclostridium;s__Protoclostridium stercorigallinarum	chicken	4306_0	1	chicken
chicken_GCA_019113295.1	d__Bacteria;p__Bacillota;c__Bacilli;o__Staphylococcales;f__Salinicoccaceae;g__Salinicoccus;s__Salinicoccus stercoripullorum	chicken	935_0	1	chicken
chicken_GCA_019113305.1	d__Bacteria;p__Pseudomonadota;c__Gammaproteobacteria;o__Cardiobacteriales;f__Wohlfahrtiimonadaceae;g__Ignatzschineria;s__Ignatzschineria merdigallinarum	chicken_crx	1971_1	2	chicken_crx,pig_crx
chicken_GCA_019113365.1	d__Bacteria;p__Bacillota_A;c__Clostridia;o__Oscillospirales;f__Acutalibacteraceae;g__Heritagella;s__Heritagella caecorum	chicken	6050_1	1	chicken
chicken_GCA_019113425.1	d__Bacteria;p__Bacillota_A;c__Clostridia;o__Oscillospirales;f__Oscillospiraceae;g__Heteroscilispira;s__Heteroscilispira lomanii	chicken	6147_0	1	chicken
chicken_GCA_019113445.1	d__Bacteria;p__Bacillota;c__Bacilli;o__Erysipelotrichales;f__Erysipelotrichaceae;g__Faecalicoccus;s__Faecalicoccus acidiformans	chicken	990_0	1	chicken
chicken_GCA_019113455.1	d__Bacteria;p__Spirochaetota;c__Spirochaetia;o__Treponematales;f__Treponemataceae;g__DXHG01;s__DXHG01 sp019113455	chicken	694_0	1	chicken
chicken_GCA_019113465.1	d__Bacteria;p__Bacteroidota;c__Bacteroidia;o__Bacteroidales;f__Rikenellaceae;g__Alistipes_A;s__Alistipes_A pullicola	chicken_crx	3182_1	2	chicken_crx,human_crx
chicken_GCA_019113475.1	d__Bacteria;p__Bacillota_A;c__Clostridia;o__Lachnospirales;f__Lachnospiraceae;g__Dorea_C;s__Dorea_C intestinavium	chicken	9144_0	1	chicken
chicken_GCA_019113545.1	d__Bacteria;p__Bacillota;c__Bacilli;o__Staphylococcales;f__Salinicoccaceae;g__Jeotgalicoccus;s__Jeotgalicoccus meleagridis	chicken	446_0	1	chicken
chicken_GCA_019113555.1	d__Bacteria;p__Actinomycetota;c__Actinomycetia;o__Propionibacteriales;f__Propionibacteriaceae;g__Luteococcus;s__Luteococcus avicola	chicken	4728_0	1	chicken
chicken_GCA_019113605.1	d__Bacteria;p__Bacillota;c__Bacilli;o__Paenibacillales;f__Paenibacillaceae;g__Pristimantibacillus;s__Pristimantibacillus intestinavium	chicken	7109_0	1	chicken
chicken_GCA_019113615.1	d__Bacteria;p__Bacillota_A;c__Clostridia;o__Oscillospirales;f__Acutalibacteraceae;g__Acutalibacter;s__Acutalibacter stercoravium	chicken_crx	6770_1	2	chicken_crx,human_crx
chicken_GCA_019113645.1	d__Bacteria;p__Bacillota_A;c__Clostridia;o__Lachnospirales;f__Lachnospiraceae;g__Mediterraneibacter;s__Mediterraneibacter vanvlietii	chicken_crx	8165_1	2	chicken_crx,human_crx
chicken_GCA_019113675.1	d__Bacteria;p__Actinomycetota;c__Actinomycetia;o__Actinomycetales;f__Micrococcaceae;g__Yaniella;s__Yaniella excrementigallinarum	chicken	389_0	1	chicken
chicken_GCA_019113685.1	d__Bacteria;p__Bacillota_A;c__Clostridia;o__Peptostreptococcales;f__Anaerovoracaceae;g__Gallibacter;s__Gallibacter intestinalis	chicken_crx	9378_1	2	chicken_crx,human_crx
chicken_GCA_019113785.1	d__Bacteria;p__Bacillota_A;c__Clostridia;o__Oscillospirales;f__Ruminococcaceae;g__Ruthenibacterium;s__Ruthenibacterium merdigallinarum	chicken	6313_0	1	chicken
chicken_GCA_019113825.1	d__Bacteria;p__Actinomycetota;c__Actinomycetia;o__Mycobacteriales;f__Micromonosporaceae;g__Stackebrandtia;s__Stackebrandtia excrementipullorum	chicken	5300_0	1	chicken
chicken_GCA_019113865.1	d__Bacteria;p__Bacillota_A;c__Clostridia;o__Monoglobales;f__Monoglobaceae;g__Roslinia;s__Roslinia caecavium	chicken	5760_1	1	chicken
chicken_GCA_019113885.1	d__Bacteria;p__Bacteroidota;c__Bacteroidia;o__Bacteroidales;f__Rikenellaceae;g__Alistipes;s__Alistipes intestinipullorum	chicken	2640_0	1	chicken
chicken_GCA_019113915.1	d__Bacteria;p__Actinomycetota;c__Coriobacteriia;o__Coriobacteriales;f__Eggerthellaceae;g__Gordonibacter;s__Gordonibacter avicola	chicken	5951_0	1	chicken
chicken_GCA_019113945.1	d__Bacteria;p__Bacillota_A;c__Clostridia;o__Oscillospirales;f__Acutalibacteraceae;g__Avimonas;s__Avimonas caecicola	chicken	6081_0	1	chicken
chicken_GCA_019113985.1	d__Bacteria;p__Bacillota;c__Bacilli;o__Lactobacillales;f__Lactobacillaceae;g__Levilactobacillus;s__Levilactobacillus faecigallinarum	chicken	537_0	1	chicken
chicken_GCA_019114005.1	d__Bacteria;p__Bacillota_A;c__Clostridia;o__Lachnospirales;f__Lachnospiraceae;g__Acetatifactor;s__Acetatifactor stercoripullorum	chicken	8338_0	1	chicken
chicken_GCA_019114015.1	d__Bacteria;p__Bacteroidota;c__Bacteroidia;o__Bacteroidales;f__P3;g__Onthomorpha;s__Onthomorpha intestinigallinarum	chicken	2272_0	1	chicken
chicken_GCA_019114065.1	d__Bacteria;p__Bacillota_A;c__Clostridia;o__Lachnospirales;f__Lachnospiraceae;g__Massilistercora;s__Massilistercora gallistercoris	chicken	8155_0	1	chicken
chicken_GCA_019114085.1	d__Bacteria;p__Bacillota_A;c__Clostridia;o__Oscillospirales;f__Acutalibacteraceae;g__Eubacterium_R;s__Eubacterium_R faecipullorum	chicken_crx	7542_1	2	chicken_crx,human_crx
chicken_GCA_019114105.1	d__Bacteria;p__Bacillota;c__Bacilli;o__Lactobacillales;f__Lactobacillaceae;g__Ligilactobacillus;s__Ligilactobacillus excrementipullorum	chicken	2845_0	1	chicken
chicken_GCA_019114115.1	d__Bacteria;p__Actinomycetota;c__Actinomycetia;o__Actinomycetales;f__Micrococcaceae;g__Nesterenkonia;s__Nesterenkonia stercoripullorum	chicken	4642_0	1	chicken
chicken_GCA_019114135.1	d__Bacteria;p__Actinomycetota;c__Actinomycetia;o__Mycobacteriales;f__Mycobacteriaceae;g__Corynebacterium;s__Corynebacterium avicola	chicken	4828_0	1	chicken
chicken_GCA_019114175.1	d__Bacteria;p__Actinomycetota;c__Actinomycetia;o__Mycobacteriales;f__Mycobacteriaceae;g__Corynebacterium;s__Corynebacterium gallistercoris	chicken	4824_0	1	chicken
chicken_GCA_019114225.1	d__Bacteria;p__Bacillota_A;c__Clostridia;o__Oscillospirales;f__Ruminococcaceae;g__Fournierella;s__Fournierella pullicola	chicken	6443_4	1	chicken
chicken_GCA_019114285.1	d__Bacteria;p__Bacteroidota;c__Bacteroidia;o__Bacteroidales;f__Marinifilaceae;g__Odoribacter;s__Odoribacter faecigallinarum	chicken	2679_0	1	chicken
chicken_GCA_019114325.1	d__Bacteria;p__Bacillota_A;c__Clostridia;o__Christensenellales;f__Borkfalkiaceae;g__Gallimonas;s__Gallimonas faecium	chicken_crx	4366_1	2	chicken_crx,human_crx
chicken_GCA_019114365.1	d__Bacteria;p__Verrucomicrobiota;c__Verrucomicrobiae;o__Verrucomicrobiales;f__Akkermansiaceae;g__Akkermansia;s__Akkermansia intestinigallinarum	chicken	3772_0	1	chicken
chicken_GCA_019114385.1	d__Bacteria;p__Bacillota;c__Bacilli;o__Lactobacillales;f__Lactobacillaceae;g__Ligilactobacillus;s__Ligilactobacillus excrementigallinarum	chicken	471_0	1	chicken
chicken_GCA_019114405.1	d__Bacteria;p__Bacillota_A;c__Clostridia;o__Oscillospirales;f__Oscillospiraceae;g__Pseudoscilispira;s__Pseudoscilispira falkowii	chicken	6655_0	1	chicken
chicken_GCA_019114445.1	d__Bacteria;p__Bacteroidota;c__Bacteroidia;o__Bacteroidales;f__Barnesiellaceae;g__Barnesiella;s__Barnesiella excrementigallinarum	chicken	2969_0	1	chicken
chicken_GCA_019114485.1	d__Bacteria;p__Bacteroidota;c__Bacteroidia;o__Bacteroidales;f__Tannerellaceae;g__Parabacteroides;s__Parabacteroides faecavium	chicken_crx	2928_1	3	chicken_crx,pig_crx,human_crx
chicken_GCA_019114495.1	d__Bacteria;p__Bacillota_A;c__Clostridia;o__Lachnospirales;f__Lachnospiraceae;g__Blautia;s__Blautia stercoravium	chicken	8504_1	1	chicken
chicken_GCA_019114565.1	d__Bacteria;p__Desulfobacterota;c__Desulfovibrionia;o__Desulfovibrionales;f__Desulfovibrionaceae;g__Desulfovibrio;s__Desulfovibrio intestinigallinarum	chicken	6815_1	1	chicken
chicken_GCA_019114605.1	d__Bacteria;p__Bacillota;c__Bacilli;o__Bacillales;f__Planococcaceae;g__Kurthia;s__Kurthia intestinigallinarum	chicken_crx	8730_1	2	chicken_crx,human_crx
chicken_GCA_019114625.1	d__Bacteria;p__Bacillota_A;c__Clostridia;o__Christensenellales;f__Borkfalkiaceae;g__Borkfalkia;s__Borkfalkia faecigallinarum	chicken	4292_0	1	chicken
chicken_GCA_019114645.1	d__Bacteria;p__Pseudomonadota;c__Gammaproteobacteria;o__Pseudomonadales;f__Halomonadaceae;g__Halomonas;s__Halomonas stercoripullorum	chicken	2312_0	1	chicken
chicken_GCA_019114665.1	d__Bacteria;p__Bacteroidota;c__Bacteroidia;o__Bacteroidales;f__Barnesiellaceae;g__Barnesiella_A;s__Barnesiella_A excrementipullorum	chicken_crx	2971_1	2	chicken_crx,human_crx
chicken_GCA_019114685.1	d__Bacteria;p__Bacillota_A;c__Clostridia;o__Lachnospirales;f__Lachnospiraceae;g__Mediterraneibacter;s__Mediterraneibacter caccavium	chicken	8166_1	1	chicken
chicken_GCA_019114705.1	d__Bacteria;p__Bacillota_A;c__Clostridia;o__Lachnospirales;f__Lachnospiraceae;g__Blautia_A;s__Blautia_A gallistercoris	chicken_crx	7920_1	2	chicken_crx,human_crx
chicken_GCA_019114715.1	d__Bacteria;p__Bacteroidota;c__Bacteroidia;o__Sphingobacteriales;f__Sphingobacteriaceae;g__Sphingobacterium;s__Sphingobacterium stercoripullorum	chicken	2728_0	1	chicken
chicken_GCA_019114745.1	d__Bacteria;p__Bacillota_A;c__Clostridia;o__Lachnospirales;f__Lachnospiraceae;g__Mediterraneibacter;s__Mediterraneibacter colneyensis	chicken	8175_0	1	chicken
chicken_GCA_019114785.1	d__Bacteria;p__Pseudomonadota;c__Gammaproteobacteria;o__Enterobacterales_A;f__Succinivibrionaceae;g__Anaerobiospirillum;s__Anaerobiospirillum pullistercoris	chicken	107_0	1	chicken
chicken_GCA_019114805.1	d__Bacteria;p__Bacillota_C;c__Negativicutes;o__Selenomonadales;f__Selenomonadaceae;g__Megamonas;s__Megamonas gallistercoris	chicken_crx	8790_1	2	chicken_crx,human_crx
chicken_GCA_019114825.1	d__Bacteria;p__Bacillota_A;c__Clostridia;o__Oscillospirales;f__Ruminococcaceae;g__Anaerotruncus;s__Anaerotruncus excrementipullorum	chicken	6319_0	1	chicken
chicken_GCA_019114885.1	d__Bacteria;p__Bacillota_A;c__Clostridia;o__Lachnospirales;f__Lachnospiraceae;g__Anaerobutyricum;s__Anaerobutyricum stercoripullorum	chicken	8430_0	1	chicken
chicken_GCA_019114905.1	d__Bacteria;p__Bacillota;c__Bacilli;o__Lactobacillales;f__Enterococcaceae;g__Enterococcus_C;s__Enterococcus_C diestrammenae_A	chicken	8887_0	1	chicken
chicken_GCA_019114925.1	d__Bacteria;p__Actinomycetota;c__Actinomycetia;o__Mycobacteriales;f__Mycobacteriaceae;g__Corynebacterium;s__Corynebacterium faecipullorum	chicken	4845_3	1	chicken
chicken_GCA_019114945.1	d__Bacteria;p__Bacteroidota;c__Bacteroidia;o__Bacteroidales;f__Tannerellaceae;g__Parabacteroides;s__Parabacteroides intestinigallinarum	chicken	2918_0	1	chicken
chicken_GCA_019115005.1	d__Bacteria;p__Bacillota_A;c__Clostridia;o__Lachnospirales;f__Lachnospiraceae;g__Fusicatenibacter;s__Fusicatenibacter merdavium	chicken	8618_0	1	chicken
chicken_GCA_019115075.1	d__Bacteria;p__Bacteroidota;c__Bacteroidia;o__Bacteroidales;f__Rikenellaceae;g__Alistipes;s__Alistipes avistercoris	chicken_crx	2646_1	2	chicken_crx,human_crx
chicken_GCA_019115085.1	d__Bacteria;p__Bacillota_A;c__Clostridia;o__Oscillospirales;f__Butyricicoccaceae;g__Agathobaculum;s__Agathobaculum pullicola	chicken	6172_0	1	chicken
chicken_GCA_019115145.1	d__Bacteria;p__Bacillota_A;c__Clostridia;o__Lachnospirales;f__Lachnospiraceae;g__Lachnoclostridium_B;s__Lachnoclostridium_B sp000765215	chicken_crx	8141_1	2	chicken_crx,human_crx
chicken_GCA_019115185.1	d__Bacteria;p__Bacillota_A;c__Clostridia;o__Oscillospirales;f__Butyricicoccaceae;g__Agathobaculum;s__Agathobaculum merdipullorum	chicken	6173_0	1	chicken
chicken_GCA_019115195.1	d__Bacteria;p__Bacillota_A;c__Clostridia;o__Oscillospirales;f__Ruminococcaceae;g__Heteroruminococcus;s__Heteroruminococcus faecigallinarum	chicken	6326_0	1	chicken
chicken_GCA_019115225.1	d__Bacteria;p__Bacillota_A;c__Clostridia;o__Oscillospirales;f__Oscillospiraceae;g__Evtepia;s__Evtepia faecigallinarum	chicken	6593_2	1	chicken
chicken_GCA_019115265.1	d__Bacteria;p__Bacillota_A;c__Clostridia;o__Oscillospirales;f__Oscillospiraceae;g__Pseudoflavonifractor_A;s__Pseudoflavonifractor_A merdigallinarum	chicken	6619_0	1	chicken
chicken_GCA_019115285.1	d__Bacteria;p__Bacillota_A;c__Clostridia;o__Oscillospirales;f__Acutalibacteraceae;g__Acutalibacter;s__Acutalibacter pullistercoris	chicken	6769_0	1	chicken
chicken_GCA_019115305.1	d__Bacteria;p__Bacillota_A;c__Clostridia;o__Oscillospirales;f__Ruminococcaceae;g__Anaerofilum;s__Anaerofilum excrementigallinarum	chicken	6447_0	1	chicken
chicken_GCA_019115335.1	d__Bacteria;p__Actinomycetota;c__Actinomycetia;o__Actinomycetales;f__Dermabacteraceae;g__Brachybacterium;s__Brachybacterium merdigallinarum	chicken	4747_0	1	chicken
chicken_GCA_019115345.1	d__Bacteria;p__Bacillota_A;c__Clostridia;o__Oscillospirales;f__Oscillospiraceae;g__Intestinimonas;s__Intestinimonas stercorigallinarum	chicken	6614_0	1	chicken
chicken_GCA_019115425.1	d__Bacteria;p__Bacillota_A;c__Clostridia;o__Oscillospirales;f__Butyricicoccaceae;g__Agathobaculum;s__Agathobaculum merdigallinarum	chicken	6180_0	1	chicken
chicken_GCA_019115445.1	d__Bacteria;p__Actinomycetota;c__Actinomycetia;o__Streptosporangiales;f__Streptosporangiaceae;g__Nocardiopsis;s__Nocardiopsis merdipullorum	chicken	4807_0	1	chicken
chicken_GCA_019115455.1	d__Bacteria;p__Bacillota_A;c__Clostridia;o__Oscillospirales;f__Acutalibacteraceae;g__Eubacterium_R;s__Eubacterium_R faecigallinarum	chicken_crx	7528_1	2	chicken_crx,human_crx
chicken_GCA_019115485.1	d__Bacteria;p__Bacteroidota;c__Bacteroidia;o__Bacteroidales;f__Barnesiellaceae;g__Barnesiella;s__Barnesiella excrementavium	chicken	2966_1	1	chicken
chicken_GCA_019115505.1	d__Bacteria;p__Actinomycetota;c__Coriobacteriia;o__Coriobacteriales;f__Atopobiaceae;g__Thermophilibacter;s__Thermophilibacter avicola	chicken	5884_1	1	chicken
chicken_GCA_019115525.1	d__Bacteria;p__Campylobacterota;c__Campylobacteria;o__Campylobacterales;f__Helicobacteraceae;g__Helicobacter_G;s__Helicobacter_G avistercoris	chicken	819_0	1	chicken
chicken_GCA_019115545.1	d__Bacteria;p__Bacillota_A;c__Clostridia;o__Oscillospirales;f__Oscillospiraceae;g__Evtepia;s__Evtepia faecavium	chicken	6592_2	1	chicken
chicken_GCA_019115585.1	d__Bacteria;p__Bacteroidota;c__Bacteroidia;o__Bacteroidales;f__Bacteroidaceae;g__Paraprevotella;s__Paraprevotella stercorigallinarum	chicken_crx	2197_1	2	chicken_crx,human_crx
chicken_GCA_019115615.1	d__Bacteria;p__Bacillota_A;c__Clostridia;o__Oscillospirales;f__Butyricicoccaceae;g__Agathobaculum;s__Agathobaculum merdavium	chicken	6174_0	1	chicken
chicken_GCA_019115645.1	d__Bacteria;p__Bacillota_A;c__Clostridia;o__Lachnospirales;f__Lachnospiraceae;g__Massilistercora;s__Massilistercora timonensis	chicken_crx	8154_1	2	chicken_crx,human_crx
chicken_GCA_019115665.1	d__Bacteria;p__Bacillota_A;c__Clostridia;o__Lachnospirales;f__Lachnospiraceae;g__Eisenbergiella;s__Eisenbergiella pullistercoris	chicken	8469_1	1	chicken
chicken_GCA_019115685.1	d__Bacteria;p__Actinomycetota;c__Actinomycetia;o__Actinomycetales;f__Microbacteriaceae;g__Agrococcus;s__Agrococcus pullicola	chicken	4645_0	1	chicken
chicken_GCA_019115705.1	d__Bacteria;p__Bacillota;c__Bacilli;o__Lactobacillales;f__Enterococcaceae;g__Tetragenococcus;s__Tetragenococcus pullicola	chicken_crx	8873_1	2	chicken_crx,pig_crx
chicken_GCA_019115725.1	d__Bacteria;p__Pseudomonadota;c__Gammaproteobacteria;o__Xanthomonadales;f__Xanthomonadaceae;g__Luteimonas_D;s__Luteimonas_D excrementigallinarum	chicken	5570_0	1	chicken
chicken_GCA_019115745.1	d__Bacteria;p__Bacteroidota;c__Bacteroidia;o__Bacteroidales;f__Rikenellaceae;g__Alistipes;s__Alistipes intestinigallinarum	chicken	2639_0	1	chicken
chicken_GCA_019115785.1	d__Bacteria;p__Bacillota_A;c__Clostridia;o__Oscillospirales;f__Oscillospiraceae;g__Intestinimonas;s__Intestinimonas merdavium	chicken	6616_0	1	chicken
chicken_GCA_019115805.1	d__Bacteria;p__Bacteroidota;c__Bacteroidia;o__Sphingobacteriales;f__Sphingobacteriaceae;g__Sphingobacterium;s__Sphingobacterium stercorigallinarum	chicken	3226_0	1	chicken
chicken_GCA_019115825.1	d__Bacteria;p__Bacteroidota;c__Bacteroidia;o__Bacteroidales;f__Bacteroidaceae;g__Mediterranea;s__Mediterranea pullicola	chicken	3032_0	1	chicken
chicken_GCA_019115845.1	d__Bacteria;p__Actinomycetota;c__Coriobacteriia;o__Coriobacteriales;f__Eggerthellaceae;g__Rubneribacter;s__Rubneribacter avistercoris	chicken	5943_0	1	chicken
chicken_GCA_019115885.1	d__Bacteria;p__Bacillota_A;c__Clostridia;o__Christensenellales;f__Borkfalkiaceae;g__Borkfalkia;s__Borkfalkia excrementigallinarum	chicken_crx	4297_1	2	chicken_crx,human_crx
chicken_GCA_019115945.1	d__Bacteria;p__Bacillota_A;c__Clostridia;o__Christensenellales;f__Borkfalkiaceae;g__Borkfalkia;s__Borkfalkia excrementavium	chicken_crx	4302_1	2	chicken_crx,human_crx
chicken_GCA_019115965.1	d__Bacteria;p__Actinomycetota;c__Coriobacteriia;o__Coriobacteriales;f__Atopobiaceae;g__Thermophilibacter;s__Thermophilibacter excrementavium	chicken	5882_0	1	chicken
chicken_GCA_019115985.1	d__Bacteria;p__Actinomycetota;c__Actinomycetia;o__Actinomycetales;f__Micrococcaceae;g__Rothia;s__Rothia avicola	chicken	4636_1	1	chicken
chicken_GCA_019116025.1	d__Bacteria;p__Bacillota;c__Bacilli;o__Lactobacillales;f__Lactobacillaceae;g__Companilactobacillus;s__Companilactobacillus pullicola	chicken	481_0	1	chicken
chicken_GCA_019116045.1	d__Bacteria;p__Bacteroidota;c__Bacteroidia;o__Bacteroidales;f__Bacteroidaceae;g__Mediterranea;s__Mediterranea merdipullorum	chicken	3034_0	1	chicken
chicken_GCA_019116085.1	d__Bacteria;p__Bacillota_A;c__Clostridia;o__Christensenellales;f__Borkfalkiaceae;g__Gallimonas;s__Gallimonas merdae	chicken	4367_0	1	chicken
chicken_GCA_019116105.1	d__Bacteria;p__Bacillota_A;c__Clostridia;o__Lachnospirales;f__Lachnospiraceae;g__Eubacterium_I;s__Eubacterium_I avistercoris	chicken	8147_0	1	chicken
chicken_GCA_019116115.1	d__Bacteria;p__Bacillota_A;c__Clostridia;o__Christensenellales;f__Borkfalkiaceae;g__Borkfalkia;s__Borkfalkia avicola	chicken_crx	4290_1	2	chicken_crx,human_crx
chicken_GCA_019116145.1	d__Bacteria;p__Bacteroidota;c__Bacteroidia;o__Bacteroidales;f__Bacteroidaceae;g__Phocaeicola;s__Phocaeicola gallistercoris	chicken	2318_0	1	chicken
chicken_GCA_019116195.1	d__Bacteria;p__Bacillota_A;c__Clostridia;o__Oscillospirales;f__Acutalibacteraceae;g__Avimonas;s__Avimonas intestinalis	chicken_crx	6079_1	2	chicken_crx,human_crx
chicken_GCA_019116225.1	d__Bacteria;p__Bacillota_A;c__Clostridia;o__Oscillospirales;f__Acutalibacteraceae;g__Timburyella;s__Timburyella stercoris	chicken_crx	7085_1	2	chicken_crx,human_crx
chicken_GCA_019116245.1	d__Bacteria;p__Bacteroidota;c__Bacteroidia;o__Bacteroidales;f__Rikenellaceae;g__Tidjanibacter;s__Tidjanibacter faecipullorum	chicken	2911_0	1	chicken
chicken_GCA_019116265.1	d__Bacteria;p__Actinomycetota;c__Coriobacteriia;o__Coriobacteriales;f__Atopobiaceae;g__Thermophilibacter;s__Thermophilibacter stercoravium	chicken	5881_1	1	chicken
chicken_GCA_019116285.1	d__Bacteria;p__Bacteroidota;c__Bacteroidia;o__Bacteroidales;f__Bacteroidaceae;g__Mediterranea;s__Mediterranea merdigallinarum	chicken	3033_0	1	chicken
chicken_GCA_019116305.1	d__Bacteria;p__Actinomycetota;c__Actinomycetia;o__Actinomycetales;f__Beutenbergiaceae;g__Ruania;s__Ruania gallistercoris	chicken	4719_0	1	chicken
chicken_GCA_019116325.1	d__Bacteria;p__Cyanobacteriota;c__Vampirovibrionia;o__Gastranaerophilales;f__CAJFVJ01;g__Adamsella;s__Adamsella avium	chicken	9342_1	1	chicken
chicken_GCA_019116365.1	d__Bacteria;p__Bacteroidota;c__Bacteroidia;o__Bacteroidales;f__Barnesiellaceae;g__Barnesiella;s__Barnesiella merdipullorum	chicken	2968_0	1	chicken
chicken_GCA_019116425.1	d__Bacteria;p__Bacillota_A;c__Clostridia;o__Lachnospirales;f__Lachnospiraceae;g__Paralachnospira;s__Paralachnospira caecorum	chicken	8596_0	1	chicken
chicken_GCA_019116485.1	d__Bacteria;p__Bacillota_A;c__Clostridia;o__Oscillospirales;f__Ruminococcaceae;g__Gemmiger;s__Gemmiger excrementavium	chicken	6478_0	1	chicken
chicken_GCA_019116505.1	d__Bacteria;p__Bacillota;c__Bacilli;o__Lactobacillales;f__Enterococcaceae;g__Enterococcus_I;s__Enterococcus_I avicola	chicken_crx	8874_1	2	chicken_crx,pig_crx
chicken_GCA_019116525.1	d__Bacteria;p__Actinomycetota;c__Coriobacteriia;o__Coriobacteriales;f__Atopobiaceae;g__Thermophilibacter;s__Thermophilibacter pullistercoris	chicken	5886_0	1	chicken
chicken_GCA_019116545.1	d__Bacteria;p__Bacillota_A;c__Clostridia;o__Oscillospirales;f__Ruminococcaceae;g__Falkowella;s__Falkowella caecavicola	chicken	5759_0	1	chicken
chicken_GCA_019116555.1	d__Bacteria;p__Pseudomonadota;c__Gammaproteobacteria;o__Pseudomonadales;f__Pseudomonadaceae;g__Halopseudomonas;s__Halopseudomonas excrementavium	chicken	5314_0	1	chicken
chicken_GCA_019116685.1	d__Bacteria;p__Bacteroidota;c__Bacteroidia;o__Bacteroidales;f__Bacteroidaceae;g__Prevotella;s__Prevotella avicola	chicken_crx	2408_1	2	chicken_crx,human_crx
chicken_GCA_019116715.1	d__Bacteria;p__Bacillota_B;c__Dehalobacteriia;o__UBA7702;f__UBA7702;g__Cryptoclostridium;s__Cryptoclostridium obscurum	chicken	7961_0	1	chicken
chicken_GCA_019116785.1	d__Bacteria;p__Bacillota;c__Bacilli;o__Lactobacillales;f__Carnobacteriaceae;g__Atopostipes;s__Atopostipes pullistercoris	chicken	449_0	1	chicken
chicken_GCA_019116815.1	d__Bacteria;p__Bacillota_A;c__Clostridia;o__Oscillospirales;f__Acutalibacteraceae;g__Howiella;s__Howiella intestinavium	chicken	6749_0	1	chicken
chicken_GCA_019116865.1	d__Bacteria;p__Bacteroidota;c__Bacteroidia;o__Bacteroidales;f__UBA932;g__Coprenecus;s__Coprenecus stercoravium	chicken	7977_0	1	chicken
chicken_GCA_019116885.1	d__Bacteria;p__Bacillota_A;c__Clostridia;o__Lachnospirales;f__Lachnospiraceae;g__Mediterraneibacter;s__Mediterraneibacter pullistercoris	chicken	8176_0	1	chicken
chicken_GCA_019116905.1	d__Bacteria;p__Deferribacterota;c__Deferribacteres;o__Deferribacterales;f__Mucispirillaceae;g__Mucispirillum;s__Mucispirillum faecigallinarum	chicken_crx	225_1	2	chicken_crx,pig_crx
chicken_GCA_019116945.1	d__Bacteria;p__Actinomycetota;c__Actinomycetia;o__Actinomycetales;f__Dermatophilaceae;g__Janibacter;s__Janibacter merdipullorum	chicken	4804_0	1	chicken
chicken_GCA_019116965.1	d__Bacteria;p__Bacteroidota;c__Bacteroidia;o__Bacteroidales;f__UBA932;g__Coprenecus;s__Coprenecus pullistercoris	chicken	7978_0	1	chicken
chicken_GCA_019116985.1	d__Bacteria;p__Bacillota;c__Bacilli;o__Lactobacillales;f__Lactobacillaceae;g__Ligilactobacillus;s__Ligilactobacillus excrementavium	chicken	2843_0	1	chicken
chicken_GCA_019117025.1	d__Bacteria;p__Actinomycetota;c__Actinomycetia;o__Actinomycetales;f__Microbacteriaceae;g__Microbacterium;s__Microbacterium stercoravium	chicken	4770_0	1	chicken
chicken_GCA_019117125.1	d__Bacteria;p__Bacillota_A;c__Clostridia;o__Lachnospirales;f__Lachnospiraceae;g__Mediterraneibacter;s__Mediterraneibacter merdipullorum	chicken	8174_0	1	chicken
chicken_GCA_019117205.1	d__Bacteria;p__Bacillota_A;c__Clostridia;o__Oscillospirales;f__Ruminococcaceae;g__Fournierella;s__Fournierella merdigallinarum	chicken	6444_0	1	chicken
chicken_GCA_019117225.1	d__Bacteria;p__Bacillota;c__Bacilli;o__Lactobacillales;f__Lactobacillaceae;g__Limosilactobacillus;s__Limosilactobacillus coleohominis	chicken_crx	485_1	3	chicken_crx,pig_crx,human_crx
chicken_GCA_019117235.1	d__Bacteria;p__Bacillota_A;c__Clostridia;o__Lachnospirales;f__Lachnospiraceae;g__Mediterraneibacter;s__Mediterraneibacter catenae	chicken	8172_0	1	chicken
chicken_GCA_019117265.1	d__Bacteria;p__Actinomycetota;c__Coriobacteriia;o__Coriobacteriales;f__Atopobiaceae;g__Thermophilibacter;s__Thermophilibacter pullicola	chicken	5887_0	1	chicken
chicken_GCA_019117285.1	d__Bacteria;p__Bacillota;c__Bacilli;o__Lactobacillales;f__Lactobacillaceae;g__Limosilactobacillus;s__Limosilactobacillus intestinigallinarum	chicken	498_0	1	chicken
chicken_GCA_019117325.1	d__Bacteria;p__Actinomycetota;c__Actinomycetia;o__Actinomycetales;f__Brevibacteriaceae;g__Brevibacterium;s__Brevibacterium intestinigallinarum	chicken	4712_0	1	chicken
chicken_GCA_019117385.1	d__Bacteria;p__Bacillota_A;c__Clostridia;o__Lachnospirales;f__Lachnospiraceae;g__Eisenbergiella;s__Eisenbergiella pullicola	chicken	8351_0	1	chicken
chicken_GCA_019117405.1	d__Bacteria;p__Bacillota_A;c__Clostridia;o__Oscillospirales;f__Butyricicoccaceae;g__Pseudobutyricicoccus;s__Pseudobutyricicoccus lothianensis	chicken_crx	6038_1	2	chicken_crx,human_crx
chicken_GCA_019117545.1	d__Bacteria;p__Actinomycetota;c__Actinomycetia;o__Actinomycetales;f__Brevibacteriaceae;g__Brevibacterium;s__Brevibacterium intestinavium	chicken	4641_0	1	chicken
chicken_GCA_019117555.1	d__Bacteria;p__Bacteroidota;c__Bacteroidia;o__Bacteroidales;f__Bacteroidaceae;g__Bacteroides;s__Bacteroides intestinigallinarum	chicken	2761_3	1	chicken
chicken_GCA_019117565.1	d__Bacteria;p__Bacillota_A;c__Clostridia;o__Oscillospirales;f__CAG-382;g__Woodwardibium;s__Woodwardibium gallinarum	chicken_crx	3754_1	2	chicken_crx,human_crx
chicken_GCA_019117635.1	d__Bacteria;p__Bacillota_A;c__Clostridia;o__Christensenellales;f__QALW01;g__QALW01;s__QALW01 sp900552055	chicken_crx	7846_1	2	chicken_crx,human_crx
chicken_GCA_019118245.1	d__Bacteria;p__Bacillota_A;c__Clostridia;o__Oscillospirales;f__Oscillospiraceae;g__Dysosmobacter;s__Dysosmobacter excrementigallinarum	chicken	6580_3	1	chicken
chicken_GCA_019118265.1	d__Bacteria;p__Bacillota_A;c__Clostridia;o__Christensenellales;f__Borkfalkiaceae;g__Gallimonas;s__Gallimonas merdigallinarum	chicken	4363_0	1	chicken
chicken_GCA_019118275.1	d__Bacteria;p__Actinomycetota;c__Actinomycetia;o__Actinomycetales;f__Dermabacteraceae;g__Brachybacterium;s__Brachybacterium merdavium	chicken	4748_0	1	chicken
chicken_GCA_019118305.1	d__Bacteria;p__Bacteroidota;c__Bacteroidia;o__Bacteroidales;f__Bacteroidaceae;g__Mediterranea;s__Mediterranea avicola	chicken	3035_0	1	chicken
chicken_GCA_019118345.1	d__Bacteria;p__Desulfobacterota;c__Desulfovibrionia;o__Desulfovibrionales;f__Desulfovibrionaceae;g__Desulfovibrio;s__Desulfovibrio intestinavium	chicken	6818_0	1	chicken
chicken_GCA_019118385.1	d__Bacteria;p__Bacillota_A;c__Clostridia;o__Oscillospirales;f__Ruminococcaceae;g__Pseudoruminococcus_B;s__Pseudoruminococcus_B merdavium	chicken	7458_0	1	chicken
chicken_GCA_019118485.1	d__Bacteria;p__Bacillota;c__Bacilli;o__Lactobacillales;f__Aerococcaceae;g__Jeotgalibaca;s__Jeotgalibaca arthritidis	chicken	510_0	1	chicken
chicken_GCA_019118505.1	d__Bacteria;p__Bacillota_A;c__Clostridia;o__Oscillospirales;f__Oscillospiraceae;g__Dysosmobacter;s__Dysosmobacter excrementavium	chicken_crx	6580_2	2	chicken_crx,human_crx
chicken_GCA_019118525.1	d__Bacteria;p__Bacillota_A;c__Clostridia;o__Lachnospirales;f__Lachnospiraceae;g__Bariatricus;s__Bariatricus faecipullorum	chicken	8366_0	1	chicken
chicken_GCA_019118565.1	d__Bacteria;p__Bacteroidota;c__Bacteroidia;o__Bacteroidales;f__Rikenellaceae;g__Alistipes;s__Alistipes avicola	chicken_crx	2653_1	2	chicken_crx,human_crx
chicken_GCA_019118605.1	d__Bacteria;p__Bacteroidota;c__Bacteroidia;o__Bacteroidales;f__Rikenellaceae;g__Alistipes;s__Alistipes faecavium	chicken	2641_0	1	chicken
chicken_GCA_019118665.1	d__Bacteria;p__Bacillota_A;c__Clostridia;o__Lachnospirales;f__Lachnospiraceae;g__Mediterraneibacter;s__Mediterraneibacter intestinipullorum	chicken	8163_0	1	chicken
chicken_GCA_019118725.1	d__Bacteria;p__Bacteroidota;c__Bacteroidia;o__Bacteroidales;f__Tannerellaceae;g__Parabacteroides;s__Parabacteroides intestinavium	chicken_crx	2685_1	2	chicken_crx,human_crx
chicken_GCA_019118815.1	d__Bacteria;p__Bacillota;c__Bacilli;o__Lactobacillales;f__Aerococcaceae;g__Jeotgalibaca;s__Jeotgalibaca ciconiae	chicken	511_0	1	chicken
chicken_GCA_019118865.1	d__Bacteria;p__Bacteroidota;c__Bacteroidia;o__Bacteroidales;f__UBA932;g__Coprenecus;s__Coprenecus merdipullorum	chicken	7982_1	1	chicken
chicken_GCA_019118905.1	d__Bacteria;p__Bacillota_A;c__Clostridia;o__Oscillospirales;f__Ruminococcaceae;g__Ruthenibacterium;s__Ruthenibacterium avium	chicken	7046_0	1	chicken
chicken_GCA_019118925.1	d__Bacteria;p__Bacillota_A;c__Clostridia;o__Oscillospirales;f__Oscillospiraceae;g__Pseudoflavonifractor_A;s__Pseudoflavonifractor_A intestinipullorum	chicken	6621_0	1	chicken
chicken_GCA_019118985.1	d__Bacteria;p__Bacillota_A;c__Clostridia;o__Oscillospirales;f__Ruminococcaceae;g__Faecalibacterium;s__Faecalibacterium faecipullorum	chicken	6500_0	1	chicken
chicken_GCA_019119005.1	d__Bacteria;p__Actinomycetota;c__Coriobacteriia;o__Coriobacteriales;f__Atopobiaceae;g__Thermophilibacter;s__Thermophilibacter avistercoris	chicken_crx	5885_1	2	chicken_crx,human_crx
chicken_GCA_019119025.1	d__Bacteria;p__Bacillota_A;c__Clostridia;o__Oscillospirales;f__Ruminococcaceae;g__Fournierella;s__Fournierella excrementigallinarum	chicken	6443_2	1	chicken
chicken_GCA_019119105.1	d__Bacteria;p__Bacillota_A;c__Clostridia;o__Oscillospirales;f__Oscillospiraceae;g__Dysosmobacter;s__Dysosmobacter avistercoris	chicken_crx	6580_1	2	chicken_crx,human_crx
chicken_GCA_019119225.1	d__Bacteria;p__Bacillota;c__Bacilli;o__Staphylococcales;f__Salinicoccaceae;g__Nosocomiicoccus;s__Nosocomiicoccus stercorigallinarum	chicken_crx	1103_1	2	chicken_crx,pig_crx
chicken_GCA_019119285.1	d__Bacteria;p__Bacillota_A;c__Clostridia;o__Lachnospirales;f__Lachnospiraceae;g__Merdimonas;s__Merdimonas massiliensis_A	chicken	8241_0	1	chicken
chicken_GCA_019119305.1	d__Bacteria;p__Bacteroidota;c__Bacteroidia;o__Bacteroidales;f__Rikenellaceae;g__Alistipes_A;s__Alistipes_A merdigallinarum	chicken	3183_0	1	chicken
chicken_GCA_019119395.1	d__Bacteria;p__Bacillota_A;c__Clostridia;o__Christensenellales;f__Borkfalkiaceae;g__Borkfalkia;s__Borkfalkia stercoripullorum	chicken_crx	4303_1	2	chicken_crx,human_crx
chicken_GCA_019119455.1	d__Bacteria;p__Bacteroidota;c__Bacteroidia;o__Bacteroidales;f__Rikenellaceae;g__Alistipes;s__Alistipes dispar	chicken_crx	2647_1	2	chicken_crx,human_crx
chicken_GCA_019119615.1	d__Bacteria;p__Bacteroidota;c__Bacteroidia;o__Bacteroidales;f__Rikenellaceae;g__Alistipes;s__Alistipes stercoravium	chicken	2648_2	1	chicken
chicken_GCA_019119645.1	d__Bacteria;p__Bacillota_A;c__Clostridia;o__Lachnospirales;f__Lachnospiraceae;g__Anaerobutyricum;s__Anaerobutyricum faecale	chicken_crx	8429_1	2	chicken_crx,human_crx
chicken_GCA_019119775.1	d__Bacteria;p__Bacillota_A;c__Clostridia;o__Lachnospirales;f__Lachnospiraceae;g__Lachnoclostridium_A;s__Lachnoclostridium_A pullistercoris	chicken	8028_0	1	chicken
chicken_GCA_019119815.1	d__Bacteria;p__Bacillota_A;c__Clostridia;o__Lachnospirales;f__Lachnospiraceae;g__Eisenbergiella;s__Eisenbergiella intestinipullorum	chicken	8470_0	1	chicken
chicken_GCA_019119845.1	d__Bacteria;p__Bacteroidota;c__Bacteroidia;o__Bacteroidales;f__Rikenellaceae;g__Alistipes;s__Alistipes merdavium	chicken_crx	2644_1	2	chicken_crx,human_crx
chicken_GCA_019119875.1	d__Bacteria;p__Actinomycetota;c__Actinomycetia;o__Mycobacteriales;f__Mycobacteriaceae;g__Dietzia;s__Dietzia intestinigallinarum	chicken	4863_1	1	chicken
chicken_GCA_019120015.1	d__Bacteria;p__Bacillota_A;c__Clostridia;o__Lachnospirales;f__Lachnospiraceae;g__Anaerostipes;s__Anaerostipes butyraticus	chicken	8133_0	1	chicken
chicken_GCA_019120025.1	d__Bacteria;p__Bacillota_A;c__Clostridia;o__Lachnospirales;f__Lachnospiraceae;g__Mediterraneibacter;s__Mediterraneibacter excrementipullorum	chicken_crx	8167_1	2	chicken_crx,human_crx
chicken_GCA_019120115.1	d__Bacteria;p__Bacillota_A;c__Clostridia;o__Lachnospirales;f__Lachnospiraceae;g__Eisenbergiella;s__Eisenbergiella intestinigallinarum	chicken_crx	8467_1	2	chicken_crx,human_crx
chicken_GCA_019120125.1	d__Bacteria;p__Bacteroidota;c__Bacteroidia;o__Bacteroidales;f__Bacteroidaceae;g__Phocaeicola;s__Phocaeicola excrementigallinarum	chicken	2777_0	1	chicken
chicken_GCA_019120235.1	d__Bacteria;p__Bacillota_A;c__Clostridia;o__Clostridiales;f__Clostridiaceae;g__Dwaynesavagella;s__Dwaynesavagella gallinarum	chicken	687_0	1	chicken
chicken_GCA_019120295.1	d__Bacteria;p__Bacillota_A;c__Clostridia;o__Christensenellales;f__UBA1242;g__Onthoplasma;s__Onthoplasma faecipullorum	chicken	8979_0	1	chicken
chicken_GCA_019120335.1	d__Bacteria;p__Bacillota;c__Bacilli;o__Lactobacillales;f__Enterococcaceae;g__Enterococcus_E;s__Enterococcus_E stercoripullorum	chicken	8871_3	1	chicken
chicken_GCA_019120355.1	d__Bacteria;p__Bacillota;c__Bacilli;o__Lactobacillales;f__Lactobacillaceae;g__Ligilactobacillus;s__Ligilactobacillus faecavium	chicken	470_3	1	chicken
chicken_GCA_019120375.1	d__Bacteria;p__Bacillota_A;c__Clostridia;o__Oscillospirales;f__Ruminococcaceae;g__Fournierella;s__Fournierella excrementavium	chicken_crx	6443_1	3	chicken_crx,pig_crx,human_crx
chicken_GCA_019120395.1	d__Bacteria;p__Bacillota_A;c__Clostridia;o__Oscillospirales;f__Ruminococcaceae;g__Gemmiger;s__Gemmiger faecigallinarum	chicken	6466_1	1	chicken
chicken_GCA_019120435.1	d__Bacteria;p__Bacillota_A;c__Clostridia;o__Oscillospirales;f__Acutalibacteraceae;g__Avimonas;s__Avimonas faecium	chicken	6079_2	1	chicken
chicken_GCA_019120455.1	d__Bacteria;p__Elusimicrobiota;c__Elusimicrobia;o__Elusimicrobiales;f__Elusimicrobiaceae;g__Avelusimicrobium;s__Avelusimicrobium excrementipullorum	chicken_crx	3601_1	2	chicken_crx,human_crx
chicken_GCA_019120525.1	d__Bacteria;p__Bacillota_A;c__Clostridia;o__Lachnospirales;f__Lachnospiraceae;g__Eisenbergiella;s__Eisenbergiella stercorigallinarum	chicken	8469_2	1	chicken
chicken_GCA_019120575.1	d__Bacteria;p__Bacillota_A;c__Clostridia;o__Lachnospirales;f__Lachnospiraceae;g__Mediterraneibacter;s__Mediterraneibacter quadrami	chicken	8173_2	1	chicken
chicken_GCA_019120615.1	d__Bacteria;p__Bacillota_A;c__Clostridia;o__Lachnospirales;f__Lachnospiraceae;g__Mediterraneibacter;s__Mediterraneibacter norfolkensis	chicken	8159_1	1	chicken
chicken_GCA_019120635.1	d__Bacteria;p__Actinomycetota;c__Actinomycetia;o__Mycobacteriales;f__Mycobacteriaceae;g__Corynebacterium;s__Corynebacterium intestinavium	chicken	4822_1	1	chicken
chicken_GCA_019120675.1	d__Bacteria;p__Pseudomonadota;c__Gammaproteobacteria;o__Burkholderiales;f__Burkholderiaceae_C;g__Paenalcaligenes;s__Paenalcaligenes intestinipullorum	chicken	311_0	1	chicken
chicken_GCA_020012075.1	d__Bacteria;p__Bacteroidota;c__Bacteroidia;o__Bacteroidales;f__Bacteroidaceae;g__Avibacteroides;s__Avibacteroides avistercoris	chicken	2807_0	1	chicken
chicken_GCA_020741215.1	d__Bacteria;p__Bacillota;c__Bacilli;o__Staphylococcales;f__Staphylococcaceae;g__Staphylococcus;s__Staphylococcus auricularis	chicken	8941_0	1	chicken
chicken_GCA_020741225.1	d__Bacteria;p__Bacillota;c__Bacilli;o__Lactobacillales;f__Enterococcaceae;g__Enterococcus_B;s__Enterococcus_B faecium	chicken_crx	8892_1	5	cow_crx,human_crx,chicken_crx,pig_crx,dog_crx
chicken_GCA_020741275.1	d__Bacteria;p__Actinomycetota;c__Actinomycetia;o__Mycobacteriales;f__Mycobacteriaceae;g__Corynebacterium;s__Corynebacterium urealyticum_A	chicken	4822_2	1	chicken
chicken_GCA_020741335.1	d__Bacteria;p__Bacteroidota;c__Bacteroidia;o__Bacteroidales;f__Bacteroidaceae;g__Bacteroides;s__Bacteroides reticulotermitis	chicken	2740_0	1	chicken
chicken_GCA_020741345.1	d__Bacteria;p__Actinomycetota;c__Actinomycetia;o__Streptosporangiales;f__Streptosporangiaceae;g__Nocardiopsis;s__Nocardiopsis listeri_A	chicken	4808_0	1	chicken
chicken_GCA_020741435.1	d__Bacteria;p__Bacteroidota;c__Bacteroidia;o__Flavobacteriales;f__Weeksellaceae;g__Empedobacter;s__Empedobacter stercoris	chicken_crx	2697_1	2	chicken_crx,pig_crx
chicken_GCA_020741495.1	d__Bacteria;p__Campylobacterota;c__Campylobacteria;o__Campylobacterales;f__Arcobacteraceae;g__Aliarcobacter;s__Aliarcobacter thereius	chicken_crx	830_1	2	chicken_crx,pig_crx
chicken_GCA_020741515.1	d__Bacteria;p__Bacillota;c__Bacilli;o__Lactobacillales;f__Lactobacillaceae;g__Levilactobacillus;s__Levilactobacillus brevis	chicken_crx	538_1	3	chicken_crx,pig_crx,human_crx
chicken_GCA_020741545.1	d__Bacteria;p__Actinomycetota;c__Actinomycetia;o__Actinomycetales;f__Bifidobacteriaceae;g__Bifidobacterium;s__Bifidobacterium animalis	chicken_crx	3931_1	3	chicken_crx,bird_crx,human_crx
chicken_GCA_020741625.1	d__Bacteria;p__Pseudomonadota;c__Gammaproteobacteria;o__Burkholderiales;f__Burkholderiaceae_C;g__Alcaligenes;s__Alcaligenes faecalis	chicken	9340_0	1	chicken
chicken_GCA_020741695.1	d__Bacteria;p__Pseudomonadota;c__Gammaproteobacteria;o__Pseudomonadales;f__Pseudomonadaceae;g__Stutzerimonas;s__Stutzerimonas nitrititolerans	chicken	5315_0	1	chicken
chicken_GCA_020741705.1	d__Bacteria;p__Bacteroidota;c__Bacteroidia;o__Bacteroidales;f__Bacteroidaceae;g__Bacteroides_E;s__Bacteroides_E coprosuis	chicken	2512_0	1	chicken
chicken_GCA_020741855.1	d__Bacteria;p__Bacillota;c__Bacilli;o__Lactobacillales;f__Lactobacillaceae;g__Limosilactobacillus;s__Limosilactobacillus pontis	chicken	499_0	1	chicken
chicken_GCA_020741895.1	d__Bacteria;p__Bacteroidota;c__Bacteroidia;o__Bacteroidales;f__Rikenellaceae;g__Rikenella;s__Rikenella microfusus	chicken_crx	3002_1	2	chicken_crx,human_crx
chicken_GCA_020741915.1	d__Bacteria;p__Bacillota;c__Bacilli;o__Lactobacillales;f__Lactobacillaceae;g__Lapidilactobacillus;s__Lapidilactobacillus dextrinicus	chicken_crx	533_1	3	chicken_crx,pig_crx,human_crx
chicken_GCA_020742055.1	d__Bacteria;p__Bacillota;c__Bacilli;o__Lactobacillales;f__Lactobacillaceae;g__Levilactobacillus;s__Levilactobacillus namurensis	chicken_crx	536_1	2	chicken_crx,human_crx
chicken_GCA_020742075.1	d__Bacteria;p__Pseudomonadota;c__Gammaproteobacteria;o__Pseudomonadales;f__Moraxellaceae;g__Acinetobacter;s__Acinetobacter pseudolwoffii	chicken_crx	9454_1	3	chicken_crx,pig_crx,ruminant_crx
chicken_GCA_020742115.1	d__Bacteria;p__Bacillota_C;c__Negativicutes;o__Veillonellales;f__Megasphaeraceae;g__Megasphaera;s__Megasphaera stantonii	chicken_crx	5976_1	2	chicken_crx,human_crx
chicken_GCA_020742135.1	d__Bacteria;p__Bacteroidota;c__Bacteroidia;o__Bacteroidales;f__Bacteroidaceae;g__Phocaeicola;s__Phocaeicola coprophilus	chicken_crx	2793_1	3	chicken_crx,pig_crx,human_crx
chicken_GCA_020742155.1	d__Bacteria;p__Bacillota;c__Bacilli;o__Lactobacillales;f__Lactobacillaceae;g__Levilactobacillus;s__Levilactobacillus brevis_B	chicken	539_0	1	chicken
chicken_GCA_020742255.1	d__Bacteria;p__Bacillota;c__Bacilli;o__Lactobacillales;f__Lactobacillaceae;g__Ligilactobacillus;s__Ligilactobacillus acidipiscis	chicken	2844_0	1	chicken
chicken_GCA_020742355.1	d__Bacteria;p__Bacillota;c__Bacilli;o__Lactobacillales;f__Aerococcaceae;g__Globicatella;s__Globicatella sulfidifaciens	chicken_crx	450_1	2	chicken_crx,pig_crx
chicken_GCA_020742395.1	d__Bacteria;p__Bacillota;c__Bacilli;o__Lactobacillales;f__Enterococcaceae;g__Enterococcus_E;s__Enterococcus_E columbae_A	chicken	8872_0	1	chicken
chicken_GCA_020742465.1	d__Bacteria;p__Pseudomonadota;c__Gammaproteobacteria;o__Pseudomonadales;f__Moraxellaceae;g__Acinetobacter;s__Acinetobacter lwoffii_C	chicken_crx	9453_1	2	chicken_crx,pig_crx
chicken_GCA_020742515.1	d__Bacteria;p__Bacillota;c__Bacilli;o__Bacillales;f__Planococcaceae;g__Sporosarcina;s__Sporosarcina psychrophila_B	chicken	447_0	1	chicken
chicken_GCA_020742575.1	d__Bacteria;p__Actinomycetota;c__Coriobacteriia;o__Coriobacteriales;f__Atopobiaceae;g__Thermophilibacter;s__Thermophilibacter provencensis	chicken_crx	5883_1	2	chicken_crx,human_crx
chicken_GCA_020742595.1	d__Bacteria;p__Actinomycetota;c__Actinomycetia;o__Actinomycetales;f__Dermabacteraceae;g__Brachybacterium;s__Brachybacterium paraconglomeratum	chicken	4743_0	1	chicken
chicken_GCA_020742665.1	d__Bacteria;p__Bacillota_A;c__Clostridia;o__Clostridiales;f__Clostridiaceae;g__Sarcina;s__Sarcina perfringens	chicken_crx	1805_1	3	chicken_crx,bird_crx,human_crx
chicken_GCA_020742735.1	d__Bacteria;p__Bacillota;c__Bacilli;o__Lactobacillales;f__Lactobacillaceae;g__Limosilactobacillus;s__Limosilactobacillus coleohominis_A	chicken	486_1	1	chicken
chicken_GCA_020742815.1	d__Bacteria;p__Bacillota;c__Bacilli;o__Lactobacillales;f__Lactobacillaceae;g__Companilactobacillus;s__Companilactobacillus farciminis	chicken_crx	480_1	2	chicken_crx,human_crx
chicken_GCA_020742995.1	d__Bacteria;p__Bacillota;c__Bacilli;o__Staphylococcales;f__Staphylococcaceae;g__Staphylococcus;s__Staphylococcus kloosii	chicken	8942_0	1	chicken
chicken_GCA_020743075.1	d__Bacteria;p__Bacteroidota;c__Bacteroidia;o__Bacteroidales;f__Marinifilaceae;g__Butyricimonas;s__Butyricimonas virosa	chicken_crx	2213_2	3	chicken_crx,pig_crx,human_crx
chicken_GCA_020743155.1	d__Bacteria;p__Bacteroidota;c__Bacteroidia;o__Bacteroidales;f__Tannerellaceae;g__Parabacteroides;s__Parabacteroides merdae	chicken_crx	2921_1	4	chicken_crx,cat_crx,pig_crx,human_crx
chicken_GCA_020743195.1	d__Bacteria;p__Bacteroidota;c__Bacteroidia;o__Bacteroidales;f__Bacteroidaceae;g__Bacteroides;s__Bacteroides xylanisolvens	chicken_crx	2761_1	3	chicken_crx,pig_crx,human_crx
chicken_GCA_020743265.1	d__Bacteria;p__Bacillota_C;c__Negativicutes;o__Selenomonadales;f__Selenomonadaceae;g__Megamonas;s__Megamonas hypermegale	chicken_crx	8792_1	2	chicken_crx,human_crx
chicken_GCA_020743355.1	d__Bacteria;p__Bacillota;c__Bacilli;o__Staphylococcales;f__Salinicoccaceae;g__Jeotgalicoccus;s__Jeotgalicoccus aerolatus	chicken	444_0	1	chicken
chicken_GCA_020743455.1	d__Bacteria;p__Bacillota;c__Bacilli;o__Staphylococcales;f__Staphylococcaceae;g__Staphylococcus;s__Staphylococcus saprophyticus	chicken	8939_0	1	chicken
chicken_GCA_020743545.1	d__Bacteria;p__Bacillota;c__Bacilli;o__Lactobacillales;f__Aerococcaceae;g__Ruoffia;s__Ruoffia tabacinasalis	chicken	448_0	1	chicken
chicken_GCA_020743615.1	d__Bacteria;p__Bacillota;c__Bacilli;o__Staphylococcales;f__Staphylococcaceae;g__Staphylococcus;s__Staphylococcus arlettae	chicken	8940_0	1	chicken
chicken_GCA_020743665.1	d__Bacteria;p__Bacteroidota;c__Bacteroidia;o__Bacteroidales;f__Rikenellaceae;g__Alistipes;s__Alistipes finegoldii	chicken_crx	2635_1	3	chicken_crx,pig_crx,human_crx
chicken_GCA_020743735.1	d__Bacteria;p__Bacillota;c__Bacilli;o__Lactobacillales;f__Lactobacillaceae;g__Weissella;s__Weissella thailandensis	chicken_crx	505_1	2	chicken_crx,pig_crx
chicken_GCA_020743785.1	d__Bacteria;p__Bacillota;c__Bacilli;o__Staphylococcales;f__Staphylococcaceae;g__Staphylococcus;s__Staphylococcus ureilyticus	chicken	8937_0	1	chicken
chicken_GCA_020743815.1	d__Bacteria;p__Bacillota;c__Bacilli;o__Lactobacillales;f__Enterococcaceae;g__Enterococcus;s__Enterococcus faecalis	chicken_crx	8882_1	5	bird_crx,cow_crx,human_crx,chicken_crx,pig_crx
chicken_GCA_020743855.1	d__Bacteria;p__Bacteroidota;c__Bacteroidia;o__Bacteroidales;f__Barnesiellaceae;g__Barnesiella;s__Barnesiella viscericola	chicken	2966_2	1	chicken
chicken_GCA_020743895.1	d__Bacteria;p__Bacteroidota;c__Bacteroidia;o__Bacteroidales;f__Tannerellaceae;g__Parabacteroides;s__Parabacteroides johnsonii	chicken_crx	2921_2	2	chicken_crx,human_crx
chicken_GCA_020743935.1	d__Bacteria;p__Bacillota;c__Bacilli;o__Lactobacillales;f__Aerococcaceae;g__Aerococcus;s__Aerococcus urinaeequi	chicken_crx	507_1	2	chicken_crx,pig_crx
chicken_GCA_020743975.1	d__Bacteria;p__Pseudomonadota;c__Gammaproteobacteria;o__Pseudomonadales;f__Moraxellaceae;g__Psychrobacter;s__Psychrobacter pasteurii	chicken_crx	1974_1	2	chicken_crx,pig_crx
chicken_GCA_020744015.1	d__Bacteria;p__Actinomycetota;c__Actinomycetia;o__Actinomycetales;f__Brevibacteriaceae;g__Brevibacterium;s__Brevibacterium ravenspurgense	chicken	4647_1	1	chicken
chicken_GCA_020744025.1	d__Bacteria;p__Bacillota;c__Bacilli;o__Bacillales;f__Planococcaceae;g__Metalysinibacillus;s__Metalysinibacillus jejuensis	chicken	8700_0	1	chicken
chicken_GCA_020744075.1	d__Bacteria;p__Pseudomonadota;c__Gammaproteobacteria;o__Burkholderiales;f__Burkholderiaceae_C;g__Paenalcaligenes;s__Paenalcaligenes hominis	chicken	1975_0	1	chicken
chicken_GCA_020809855.1	d__Bacteria;p__Bacteroidota;c__Bacteroidia;o__Bacteroidales;f__Bacteroidaceae;g__Bacteroides;s__Bacteroides fragilis_A	chicken_crx	2757_1	3	chicken_crx,pig_crx,human_crx
chicken_GCA_020809885.1	d__Bacteria;p__Actinomycetota;c__Coriobacteriia;o__Coriobacteriales;f__Eggerthellaceae;g__Rubneribacter;s__Rubneribacter badeniensis	chicken_crx	5942_1	2	chicken_crx,human_crx
chicken_GCA_020809965.1	d__Bacteria;p__Spirochaetota;c__Brachyspirae;o__Brachyspirales;f__Brachyspiraceae;g__Brachyspira;s__Brachyspira hyodysenteriae	chicken	707_0	1	chicken
chicken_GCA_020907825.1	d__Bacteria;p__Bacillota;c__Bacilli;o__Lactobacillales;f__Enterococcaceae;g__Enterococcus_I;s__Enterococcus_I aquimarinus	chicken	8875_0	1	chicken
chicken_GCA_020907925.1	d__Bacteria;p__Bacteroidota;c__Bacteroidia;o__Bacteroidales;f__F082;g__Limimorpha;s__Limimorpha sp002633315	chicken_crx	9171_1	2	chicken_crx,human_crx
chicken_GCA_021045105.1	d__Bacteria;p__Pseudomonadota;c__Gammaproteobacteria;o__Enterobacterales;f__Enterobacteriaceae;g__Cronobacter;s__Cronobacter sakazakii	chicken_crx	9281_1	2	chicken_crx,human_crx
chicken_GCA_023151445.1	d__Bacteria;p__Campylobacterota;c__Campylobacteria;o__Campylobacterales;f__Campylobacteraceae;g__Campylobacter_D;s__Campylobacter_D coli	chicken_crx	825_1	3	chicken_crx,pig_crx,human_crx
chicken_HBJMC02800__metabat2_high_PE.027	d__Bacteria;p__Bacillota_A;c__Clostridia;o__Oscillospirales;f__Oscillospiraceae;g__Scatomorpha;s__Scatomorpha sp900759385	chicken_crx	6430_1	2	chicken_crx,human_crx
chicken_HBJMC02800__metabat2_low_PE.013	d__Bacteria;p__Bacillota_A;c__Clostridia;o__Oscillospirales;f__Ruminococcaceae;g__Gemmiger;s__Gemmiger stercorigallinarum	chicken	6466_2	1	chicken
chicken_HHCFC01400__metabat2_high_PE.014	d__Bacteria;p__Bacillota_A;c__Clostridia;o__Lachnospirales;f__Lachnospiraceae;g__Choladousia;s__Choladousia intestinigallinarum	chicken	8609_0	1	chicken
chicken_HHCFC01400__metabat2_high_PE.020	d__Bacteria;p__Bacillota_A;c__Clostridia;o__Oscillospirales;f__Oscillospiraceae;g__Evtepia;s__Evtepia excrementipullorum	chicken_crx	6592_1	2	chicken_crx,human_crx
chicken_HHCFC01400__metabat2_high_PE.024	d__Bacteria;p__Bacillota_A;c__Clostridia;o__Oscillospirales;f__Acutalibacteraceae;g__Caccousia;s__Caccousia stercoris	chicken	1006_2	1	chicken
chicken_HHCFC01400__metabat2_high_PE.029	d__Bacteria;p__Bacillota_A;c__Clostridia;o__Oscillospirales;f__Ruminococcaceae;g__Faecalibacterium;s__Faecalibacterium gallinarum	chicken	6502_0	1	chicken
chicken_MGYG000310513	d__Archaea;p__Methanobacteriota;c__Methanobacteria;o__Methanobacteriales;f__Methanobacteriaceae;g__Methanobrevibacter_A;s__Methanobrevibacter_A woesei	chicken_crx	893_1	3	chicken_crx,pig_crx,human_crx
chicken_HHCFC01400__metabat2_high_PE.058	d__Bacteria;p__Actinomycetota;c__Coriobacteriia;o__Coriobacteriales;f__Eggerthellaceae;g__CAJFUR01;s__CAJFUR01 sp904420575	chicken	5950_0	1	chicken
chicken_HHCFC02800__maxbin2_low_prob.001	d__Bacteria;p__Bacillota_A;c__Clostridia;o__Lachnospirales;f__Lachnospiraceae;g__Ruminococcus_G;s__Ruminococcus_G avistercoris	chicken	8579_0	1	chicken
chicken_HHCFC02800__metabat2_high_PE.058	d__Bacteria;p__Bacillota_A;c__Clostridia;o__Lachnospirales;f__Lachnospiraceae;g__Mediterraneibacter;s__Mediterraneibacter intestinavium	chicken	8160_1	1	chicken
chicken_HHCFC02800__metabat2_low_PE.022	d__Bacteria;p__Desulfobacterota;c__Desulfovibrionia;o__Desulfovibrionales;f__Desulfovibrionaceae;g__Bilophila;s__Bilophila wadsworthia	chicken_crx	6801_1	3	chicken_crx,pig_crx,human_crx
chicken_HHCFJ05602__maxbin2_low_prob.015	d__Bacteria;p__Bacillota;c__Bacilli;o__Lactobacillales;f__Lactobacillaceae;g__Lactobacillus;s__Lactobacillus gigeriorum	chicken	527_0	1	chicken
chicken_HHCFJ05602__metabat2_low_PE.014	d__Bacteria;p__Bacillota;c__Bacilli;o__Lactobacillales;f__Lactobacillaceae;g__Ligilactobacillus;s__Ligilactobacillus saerimneri	chicken	472_0	1	chicken
chicken_HHCFR02800__metabat2_high_PE.019	d__Bacteria;p__Bacillota_A;c__Clostridia;o__Oscillospirales;f__Oscillospiraceae;g__Scatomorpha;s__Scatomorpha intestinigallinarum	chicken_crx	6424_1	2	chicken_crx,human_crx
chicken_HHCFR02800__metabat2_high_PE.079	d__Bacteria;p__Bacillota_A;c__Clostridia;o__Oscillospirales;f__Acutalibacteraceae;g__Acutalibacter;s__Acutalibacter stercorigallinarum	chicken_crx	6768_1	2	chicken_crx,human_crx
chicken_HHCFR05603__metabat2_high_PE.041	d__Bacteria;p__Bacillota_A;c__Clostridia;o__Lachnospirales;f__Lachnospiraceae;g__Mediterraneibacter;s__Mediterraneibacter caccogallinarum	chicken_crx	8157_1	2	chicken_crx,human_crx
chicken_LBJMI02800__metabat2_high_PE.016	d__Bacteria;p__Pseudomonadota;c__Alphaproteobacteria;o__Rhizobiales;f__Rhizobiaceae;g__Ochrobactrum_A;s__Ochrobactrum_A pseudogrignonensis	chicken	6858_0	1	chicken
chicken_LBJMR02800__metabat2_high_PE.031	d__Bacteria;p__Bacillota_A;c__Clostridia;o__Oscillospirales;f__Oscillospiraceae;g__Avoscillospira_A;s__Avoscillospira_A avistercoris	chicken	6375_1	1	chicken
chicken_LBJMR02800__metabat2_low_PE.006	d__Bacteria;p__Bacillota_A;c__Clostridia;o__Oscillospirales;f__Oscillospiraceae;g__Galloscillospira_A;s__Galloscillospira_A stercoripullorum	chicken	6607_0	1	chicken
chicken_LBJMR02800__metabat2_low_PE.023	d__Bacteria;p__Bacillota_A;c__Clostridia;o__Oscillospirales;f__Oscillospiraceae;g__Avoscillospira;s__Avoscillospira avicola	chicken	6377_0	1	chicken
chicken_LHCFC01400__metabat2_low_PE.055	d__Bacteria;p__Bacillota_A;c__Clostridia;o__Oscillospirales;f__Oscillospiraceae;g__Faecousia;s__Faecousia excrementigallinarum	chicken	6672_1	1	chicken
chicken_LHCFC04200__maxbin2_low_prob.010	d__Bacteria;p__Bacteroidota;c__Bacteroidia;o__Bacteroidales;f__Rikenellaceae;g__Tidjanibacter;s__Tidjanibacter inops	chicken_crx	2909_1	2	chicken_crx,human_crx
chicken_LHCFC04200__metabat2_high_PE.045	d__Bacteria;p__Bacillota_A;c__Clostridia;o__Oscillospirales;f__Ruminococcaceae;g__Gemmiger;s__Gemmiger excrementipullorum	chicken	6473_0	1	chicken
chicken_LHCFC04200__metabat2_low_PE.042	d__Bacteria;p__Bacillota_A;c__Clostridia;o__Oscillospirales;f__Oscillospiraceae;g__Pelethomonas;s__Pelethomonas intestinigallinarum	chicken	6552_0	1	chicken
chicken_MBJMJ04200__maxbin2_low_prob.012	d__Bacteria;p__Actinomycetota;c__Actinomycetia;o__Actinomycetales;f__Micrococcaceae;g__Rothia;s__Rothia nasimurium_C	chicken	4636_2	1	chicken
chicken_MGYG000307607	d__Bacteria;p__Bacillota_A;c__Clostridia;o__Lachnospirales;f__Lachnospiraceae;g__Catenibacillus;s__Catenibacillus faecavium	chicken	8116_0	1	chicken
chicken_MGYG000307682	d__Bacteria;p__Bacillota_A;c__Clostridia;o__Christensenellales;f__UBA1750;g__Spyradocola;s__Spyradocola merdavium	chicken_crx	6257_1	2	chicken_crx,human_crx
chicken_MGYG000307696	d__Bacteria;p__Bacillota_A;c__Clostridia;o__Oscillospirales;f__Oscillospiraceae;g__Scatomorpha;s__Scatomorpha merdigallinarum	chicken	6432_0	1	chicken
chicken_MGYG000307716	d__Bacteria;p__Bacillota_A;c__Clostridia;o__Oscillospirales;f__Oscillospiraceae;g__Scatomorpha;s__Scatomorpha pullicola	chicken_crx	6431_1	2	chicken_crx,human_crx
chicken_MGYG000307765	d__Bacteria;p__Bacillota_A;c__Clostridia;o__Lachnospirales;f__Lachnospiraceae;g__Merdenecus;s__Merdenecus merdavium	chicken	8558_0	1	chicken
chicken_MGYG000307771	d__Bacteria;p__Bacillota_A;c__Clostridia;o__Peptostreptococcales;f__Anaerovoracaceae;g__Lentihominibacter;s__Lentihominibacter excrementavium	chicken_crx	9343_1	2	chicken_crx,human_crx
chicken_MGYG000307782	d__Bacteria;p__Desulfobacterota;c__Desulfovibrionia;o__Desulfovibrionales;f__Desulfovibrionaceae;g__Avidesulfovibrio;s__Avidesulfovibrio excrementigallinarum	chicken	4552_0	1	chicken
chicken_MGYG000307871	d__Bacteria;p__Bacillota_A;c__Clostridia;o__Lachnospirales;f__Lachnospiraceae;g__Mediterraneibacter;s__Mediterraneibacter excrementavium	chicken	8173_3	1	chicken
chicken_MGYG000307956	d__Bacteria;p__Bacillota_A;c__Clostridia;o__Lachnospirales;f__Lachnospiraceae;g__Enterocloster;s__Enterocloster faecavium	chicken_crx	8031_1	2	chicken_crx,human_crx
chicken_MGYG000307962	d__Bacteria;p__Bacillota_A;c__Clostridia;o__Lachnospirales;f__Lachnospiraceae;g__Eisenbergiella;s__Eisenbergiella merdipullorum	chicken	8468_0	1	chicken
chicken_MGYG000307997	d__Bacteria;p__Pseudomonadota;c__Gammaproteobacteria;o__Burkholderiales;f__Burkholderiaceae_A;g__Duodenibacillus;s__Duodenibacillus intestinigallinarum	chicken_crx	4576_1	2	chicken_crx,human_crx
chicken_MGYG000308036	d__Bacteria;p__Bacillota_A;c__Clostridia;o__Lachnospirales;f__Lachnospiraceae;g__Blautia_A;s__Blautia_A faecigallinarum	chicken	8599_0	1	chicken
chicken_MGYG000308046	d__Bacteria;p__Bacillota_A;c__Clostridia;o__Oscillospirales;f__Acutalibacteraceae;g__Eubacterium_R;s__Eubacterium_R faecavium	chicken_crx	7541_1	2	chicken_crx,human_crx
chicken_MGYG000308124	d__Bacteria;p__Bacillota_A;c__Clostridia;o__Oscillospirales;f__Ruminococcaceae;g__Gemmiger_A;s__Gemmiger_A avium	chicken	6445_0	1	chicken
chicken_MGYG000308134	d__Bacteria;p__Bacillota_A;c__Clostridia;o__Oscillospirales;f__Ruminococcaceae;g__Gemmiger;s__Gemmiger faecavium	chicken	6468_0	1	chicken
chicken_MGYG000308197	d__Bacteria;p__Bacillota_A;c__Clostridia;o__Peptostreptococcales;f__Anaerovoracaceae;g__Avanaerovorax;s__Avanaerovorax faecigallinarum	chicken	9379_0	1	chicken
chicken_MGYG000308224	d__Bacteria;p__Bacteroidota;c__Bacteroidia;o__Bacteroidales;f__Bacteroidaceae;g__Bacteroides;s__Bacteroides ovatus	chicken_crx	2761_2	2	chicken_crx,human_crx
chicken_MGYG000308227	d__Bacteria;p__Pseudomonadota;c__Gammaproteobacteria;o__Pseudomonadales;f__Pseudomonadaceae;g__Pseudomonas_E;s__Pseudomonas_E lactis	chicken	5301_2	1	chicken
chicken_MGYG000308228	d__Bacteria;p__Verrucomicrobiota;c__Lentisphaeria;o__Victivallales;f__Victivallaceae;g__Victivallis;s__Victivallis vadensis	chicken_crx	4057_1	3	chicken_crx,pig_crx,human_crx
chicken_MGYG000308231	d__Bacteria;p__Fusobacteriota;c__Fusobacteriia;o__Fusobacteriales;f__Fusobacteriaceae;g__Fusobacterium_A;s__Fusobacterium_A ulcerans	chicken_crx	1141_1	2	chicken_crx,human_crx
chicken_MGYG000308237	d__Bacteria;p__Bacillota_A;c__Clostridia;o__Oscillospirales;f__Oscillospiraceae;g__Pseudoflavonifractor;s__Pseudoflavonifractor sp904419835	chicken	6606_1	1	chicken
chicken_MGYG000308239	d__Bacteria;p__Actinomycetota;c__Actinomycetia;o__Actinomycetales;f__Dermabacteraceae;g__Brachybacterium;s__Brachybacterium massiliense	chicken	4746_0	1	chicken
chicken_MGYG000308241	d__Bacteria;p__Bacteroidota;c__Bacteroidia;o__Bacteroidales;f__Rikenellaceae;g__Alistipes_A;s__Alistipes_A ihumii	chicken_crx	3052_1	2	chicken_crx,human_crx
chicken_MGYG000308244	d__Bacteria;p__Bacteroidota;c__Bacteroidia;o__Bacteroidales;f__Bacteroidaceae;g__Phocaeicola;s__Phocaeicola barnesiae	chicken_crx	2794_1	2	chicken_crx,human_crx
chicken_MGYG000308245	d__Bacteria;p__Actinomycetota;c__Actinomycetia;o__Actinomycetales;f__Brevibacteriaceae;g__Brevibacterium;s__Brevibacterium senegalense_A	chicken	4711_1	1	chicken
chicken_MGYG000308251	d__Bacteria;p__Actinomycetota;c__Actinomycetia;o__Mycobacteriales;f__Mycobacteriaceae;g__Corynebacterium;s__Corynebacterium stationis	chicken_crx	4843_1	2	chicken_crx,pig_crx
chicken_MGYG000308260	d__Bacteria;p__Actinomycetota;c__Coriobacteriia;o__Coriobacteriales;f__Coriobacteriaceae;g__Enorma;s__Enorma phocaeensis	chicken	5850_0	1	chicken
chicken_MGYG000308261	d__Bacteria;p__Actinomycetota;c__Actinomycetia;o__Mycobacteriales;f__Mycobacteriaceae;g__Corynebacterium;s__Corynebacterium phoceense	chicken_crx	4846_1	3	chicken_crx,pig_crx,human_crx
chicken_MGYG000308262	d__Bacteria;p__Actinomycetota;c__Actinomycetia;o__Mycobacteriales;f__Mycobacteriaceae;g__Corynebacterium;s__Corynebacterium variabile	chicken_crx	4829_1	2	chicken_crx,pig_crx
chicken_MGYG000308266	d__Bacteria;p__Actinomycetota;c__Coriobacteriia;o__Coriobacteriales;f__Coriobacteriaceae;g__Collinsella;s__Collinsella ihumii	chicken_crx	5852_1	2	chicken_crx,human_crx
chicken_MGYG000308269	d__Bacteria;p__Bacillota;c__Bacilli;o__Lactobacillales;f__Lactobacillaceae;g__Ligilactobacillus;s__Ligilactobacillus agilis	chicken_crx	476_1	3	chicken_crx,pig_crx,human_crx
chicken_MGYG000308276	d__Bacteria;p__Bacillota;c__Bacilli;o__Lactobacillales;f__Enterococcaceae;g__Enterococcus_B;s__Enterococcus_B durans	chicken_crx	8888_1	4	chicken_crx,pig_crx,cow_crx,human_crx
chicken_MGYG000308277	d__Bacteria;p__Pseudomonadota;c__Gammaproteobacteria;o__Enterobacterales_A;f__Pasteurellaceae;g__Gallibacterium;s__Gallibacterium anatis	chicken	9466_0	1	chicken
chicken_MGYG000308278	d__Bacteria;p__Bacillota_C;c__Negativicutes;o__Selenomonadales;f__Selenomonadaceae;g__Megamonas;s__Megamonas hypermegale_A	chicken	8791_0	1	chicken
chicken_MGYG000308282	d__Bacteria;p__Actinomycetota;c__Actinomycetia;o__Actinomycetales;f__Brevibacteriaceae;g__Brevibacterium;s__Brevibacterium pigmentatum	chicken	4640_1	1	chicken
chicken_MGYG000308284	d__Bacteria;p__Bacteroidota;c__Bacteroidia;o__Bacteroidales;f__Bacteroidaceae;g__Mediterranea;s__Mediterranea massiliensis	chicken_crx	3037_1	2	chicken_crx,human_crx
chicken_MGYG000308286	d__Bacteria;p__Bacteroidota;c__Bacteroidia;o__Bacteroidales;f__Rikenellaceae;g__Alistipes;s__Alistipes onderdonkii	chicken_crx	2636_1	3	chicken_crx,pig_crx,human_crx
chicken_MGYG000308295	d__Bacteria;p__Actinomycetota;c__Coriobacteriia;o__Coriobacteriales;f__Eggerthellaceae;g__Slackia_A;s__Slackia_A equolifaciens	chicken	5840_0	1	chicken
chicken_MGYG000308299	d__Bacteria;p__Pseudomonadota;c__Gammaproteobacteria;o__Enterobacterales;f__Enterobacteriaceae;g__Klebsiella;s__Klebsiella pneumoniae	chicken_crx	9313_2	2	chicken_crx,human_crx
chicken_MGYG000308302	d__Bacteria;p__Bacillota;c__Bacilli;o__Lactobacillales;f__Lactobacillaceae;g__Weissella;s__Weissella cibaria	chicken_crx	466_1	2	chicken_crx,human_crx
chicken_MGYG000308305	d__Bacteria;p__Actinomycetota;c__Coriobacteriia;o__Coriobacteriales;f__Eggerthellaceae;g__Gordonibacter;s__Gordonibacter urolithinfaciens	chicken_crx	5946_1	2	chicken_crx,human_crx
chicken_MGYG000308307	d__Bacteria;p__Bacillota;c__Bacilli;o__Lactobacillales;f__Lactobacillaceae;g__Limosilactobacillus;s__Limosilactobacillus oris	chicken_crx	500_1	2	chicken_crx,human_crx
chicken_MGYG000308311	d__Bacteria;p__Actinomycetota;c__Actinomycetia;o__Mycobacteriales;f__Mycobacteriaceae;g__Corynebacterium;s__Corynebacterium falsenii	chicken	4825_0	1	chicken
chicken_MGYG000308315	d__Bacteria;p__Actinomycetota;c__Actinomycetia;o__Actinomycetales;f__Micrococcaceae;g__Enteractinococcus;s__Enteractinococcus helveticum_A	chicken	4630_0	1	chicken
chicken_MGYG000308317	d__Bacteria;p__Bacillota_A;c__Clostridia;o__Lachnospirales;f__Lachnospiraceae;g__Merdimonas;s__Merdimonas faecis	chicken_crx	8240_1	2	chicken_crx,human_crx
chicken_MGYG000308318	d__Bacteria;p__Bacteroidota;c__Bacteroidia;o__Bacteroidales;f__Bacteroidaceae;g__Bacteroides;s__Bacteroides thetaiotaomicron	chicken_crx	2760_2	3	chicken_crx,pig_crx,human_crx
chicken_MGYG000308322	d__Bacteria;p__Bacillota_A;c__Clostridia;o__Oscillospirales;f__Oscillospiraceae;g__Flavonifractor;s__Flavonifractor plautii	chicken_crx	6602_1	3	chicken_crx,dog_crx,human_crx
chicken_MGYG000308325	d__Bacteria;p__Actinomycetota;c__Actinomycetia;o__Mycobacteriales;f__Mycobacteriaceae;g__Dietzia;s__Dietzia timorensis_A	chicken	4097_0	1	chicken
chicken_MGYG000308330	d__Bacteria;p__Actinomycetota;c__Actinomycetia;o__Actinomycetales;f__Brevibacteriaceae;g__Brevibacterium;s__Brevibacterium epidermidis	chicken	4640_2	1	chicken
chicken_MGYG000308332	d__Bacteria;p__Bacteroidota;c__Bacteroidia;o__Bacteroidales;f__Muribaculaceae;g__Amulumruptor;s__Amulumruptor caecigallinarius	chicken_crx	2943_1	2	chicken_crx,human_crx
chicken_MGYG000308333	d__Bacteria;p__Actinomycetota;c__Actinomycetia;o__Actinomycetales;f__Bifidobacteriaceae;g__Bifidobacterium;s__Bifidobacterium globosum	chicken_crx	3932_1	4	chicken_crx,dog_crx,human_crx,pig_crx
chicken_MGYG000308334	d__Bacteria;p__Bacillota;c__Bacilli;o__Lactobacillales;f__Enterococcaceae;g__Enterococcus_D;s__Enterococcus_D gallinarum	chicken_crx	8893_1	4	chicken_crx,pig_crx,cow_crx,human_crx
chicken_MGYG000308336	d__Bacteria;p__Pseudomonadota;c__Gammaproteobacteria;o__Pseudomonadales;f__Moraxellaceae;g__Acinetobacter;s__Acinetobacter johnsonii	chicken_crx	9448_1	3	chicken_crx,human_crx,wastewater_crx
chicken_MGYG000308338	d__Bacteria;p__Actinomycetota;c__Actinomycetia;o__Actinomycetales;f__Bifidobacteriaceae;g__Bifidobacterium;s__Bifidobacterium pullorum	chicken_crx	3923_1	2	chicken_crx,human_crx
chicken_MGYG000308344	d__Bacteria;p__Actinomycetota;c__Actinomycetia;o__Mycobacteriales;f__Mycobacteriaceae;g__Corynebacterium;s__Corynebacterium glutamicum	chicken_crx	4811_1	2	chicken_crx,pig_crx
chicken_MGYG000308347	d__Bacteria;p__Bacillota;c__Bacilli;o__Staphylococcales;f__Salinicoccaceae;g__Aliicoccus;s__Aliicoccus persicus	chicken	8729_0	1	chicken
chicken_MGYG000308348	d__Bacteria;p__Pseudomonadota;c__Gammaproteobacteria;o__Enterobacterales;f__Enterobacteriaceae;g__Enterobacter;s__Enterobacter roggenkampii	chicken_crx	9306_1	2	chicken_crx,human_crx
chicken_MGYG000308352	d__Bacteria;p__Actinomycetota;c__Actinomycetia;o__Mycobacteriales;f__Mycobacteriaceae;g__Corynebacterium;s__Corynebacterium amycolatum_A	chicken_crx	4841_1	2	chicken_crx,human_crx
chicken_MGYG000308353	d__Bacteria;p__Actinomycetota;c__Actinomycetia;o__Streptomycetales;f__Streptomycetaceae;g__Kitasatospora;s__Kitasatospora aureofaciens	chicken_crx	4809_1	2	chicken_crx,pig_crx
chicken_MGYG000308354	d__Bacteria;p__Actinomycetota;c__Actinomycetia;o__Mycobacteriales;f__Mycobacteriaceae;g__Corynebacterium;s__Corynebacterium pollutisoli	chicken_crx	4836_1	2	chicken_crx,pig_crx
chicken_MGYG000308359	d__Bacteria;p__Pseudomonadota;c__Gammaproteobacteria;o__Pseudomonadales;f__Pseudomonadaceae;g__Pseudomonas;s__Pseudomonas aeruginosa	chicken_crx	5316_1	2	chicken_crx,human_crx
chicken_MGYG000308360	d__Bacteria;p__Bacillota;c__Bacilli;o__Lactobacillales;f__Lactobacillaceae;g__Weissella;s__Weissella confusa	chicken_crx	467_1	4	chicken_crx,dog_crx,human_crx,pig_crx
chicken_MGYG000308363	d__Bacteria;p__Pseudomonadota;c__Gammaproteobacteria;o__Pseudomonadales;f__Pseudomonadaceae;g__Pseudomonas_B;s__Pseudomonas_B oryzihabitans	chicken	5319_0	1	chicken
chicken_MGYG000308364	d__Bacteria;p__Actinomycetota;c__Actinomycetia;o__Mycobacteriales;f__Mycobacteriaceae;g__Corynebacterium;s__Corynebacterium kroppenstedtii	chicken	4812_3	1	chicken
chicken_MGYG000308365	d__Bacteria;p__Desulfobacterota;c__Desulfovibrionia;o__Desulfovibrionales;f__Desulfovibrionaceae;g__Mailhella;s__Mailhella massiliensis_A	chicken	6824_0	1	chicken
chicken_MGYG000308369	d__Bacteria;p__Campylobacterota;c__Campylobacteria;o__Campylobacterales;f__Campylobacteraceae;g__Campylobacter_D;s__Campylobacter_D avium	chicken	828_0	1	chicken
chicken_MGYG000308370	d__Bacteria;p__Actinomycetota;c__Actinomycetia;o__Propionibacteriales;f__Propionibacteriaceae;g__Arachnia;s__Arachnia flavescens_A	chicken	4725_0	1	chicken
chicken_MGYG000308374	d__Bacteria;p__Bacteroidota;c__Bacteroidia;o__Bacteroidales;f__Bacteroidaceae;g__Mediterranea;s__Mediterranea pullorum	chicken_crx	3039_1	3	chicken_crx,pig_crx,human_crx
chicken_MGYG000308428	d__Bacteria;p__Bacillota_A;c__Clostridia;o__TANB77;f__CAG-465;g__CAG-465;s__CAG-465 sp944388565	chicken_crx	1195_1	2	chicken_crx,human_crx
chicken_MGYG000308677	d__Bacteria;p__Bacillota_A;c__Clostridia;o__Christensenellales;f__Borkfalkiaceae;g__Borkfalkia;s__Borkfalkia sp930990665	chicken	4287_0	1	chicken
chicken_MGYG000308686	d__Bacteria;p__Bacillota_A;c__Clostridia;o__Christensenellales;f__Pumilibacteraceae;g__Protoclostridium;s__Protoclostridium sp019113265	chicken_crx	4308_1	2	chicken_crx,human_crx
chicken_MGYG000308692	d__Bacteria;p__Bacillota_A;c__Clostridia;o__Christensenellales;f__UBA1242;g__Onthoplasma;s__Onthoplasma sp944377305	chicken	8976_0	1	chicken
chicken_MGYG000308698	d__Bacteria;p__Bacillota_A;c__Clostridia;o__Oscillospirales;f__Ruminococcaceae;g__Fimivivens;s__Fimivivens faecavium	chicken	5712_0	1	chicken
chicken_MGYG000308702	d__Bacteria;p__Bacillota_A;c__Clostridia;o__Lachnospirales;f__Lachnospiraceae;g__Mediterraneibacter;s__Mediterraneibacter intestinigallinarum	chicken_crx	8169_1	2	chicken_crx,human_crx
chicken_MGYG000308735	d__Bacteria;p__Bacillota_A;c__Clostridia;o__Lachnospirales;f__Lachnospiraceae;g__Blautia_A;s__	chicken	4118_1	1	chicken
chicken_MGYG000308736	d__Bacteria;p__Bacillota_A;c__Clostridia;o__TANB77;f__CAG-508;g__UMGS1663;s__	chicken_crx	1197_1	2	chicken_crx,human_crx
chicken_MGYG000308745	d__Bacteria;p__Bacillota;c__Bacilli;o__RF39;f__UBA660;g__Onthousia;s__	chicken	1438_0	1	chicken
chicken_MGYG000308762	d__Bacteria;p__Bacillota_A;c__Clostridia;o__Christensenellales;f__Borkfalkiaceae;g__Gallimonas;s__Gallimonas intestinalis	chicken_crx	4365_1	2	chicken_crx,human_crx
chicken_MGYG000308780	d__Bacteria;p__Bacillota_A;c__Clostridia;o__Lachnospirales;f__Lachnospiraceae;g__Lachnoclostridium_A;s__Lachnoclostridium_A stercorigallinarum	chicken	8027_0	1	chicken
chicken_MGYG000308813	d__Bacteria;p__Cyanobacteriota;c__Vampirovibrionia;o__Gastranaerophilales;f__RUG14156;g__Galligastranaerophilus_A;s__Galligastranaerophilus_A intestinigallinarum	chicken_crx	1848_1	2	chicken_crx,human_crx
chicken_MGYG000308816	d__Bacteria;p__Cyanobacteriota;c__Vampirovibrionia;o__Gastranaerophilales;f__Gastranaerophilaceae;g__CALUVN01;s__CALUVN01 sp944323595	chicken	1944_0	1	chicken
chicken_MGYG000308834	d__Bacteria;p__Bacillota;c__Bacilli;o__Erysipelotrichales;f__Erysipelotrichaceae;g__Merdibacter;s__Merdibacter merdipullorum	chicken_crx	1002_2	2	chicken_crx,human_crx
chicken_MGYG000308846	d__Bacteria;p__Bacillota_A;c__Clostridia;o__Christensenellales;f__Pumilibacteraceae;g__Protoclostridium;s__Protoclostridium sp944372345	chicken	4309_0	1	chicken
chicken_MGYG000308849	d__Bacteria;p__Bacillota_A;c__Clostridia;o__Christensenellales;f__UBA1242;g__Caccovivens;s__	chicken	7783_0	1	chicken
chicken_MGYG000308854	d__Bacteria;p__Bacillota_A;c__Clostridia;o__Oscillospirales;f__Ruminococcaceae;g__Negativibacillus;s__Negativibacillus faecipullorum	chicken_crx	6994_1	2	chicken_crx,human_crx
chicken_MGYG000308868	d__Bacteria;p__Bacillota_A;c__Clostridia;o__Oscillospirales;f__Ruminococcaceae;g__Egerieicola;s__	chicken	4346_0	1	chicken
chicken_MGYG000308932	d__Bacteria;p__Bacillota_A;c__Clostridia;o__Christensenellales;f__UBA1242;g__Caccopulliclostridium;s__Caccopulliclostridium sp944372325	chicken	7786_0	1	chicken
chicken_MGYG000308935	d__Bacteria;p__Bacillota_A;c__Clostridia;o__Christensenellales;f__UBA1242;g__Caccovivens;s__Caccovivens sp944381105	chicken	7799_0	1	chicken
chicken_MGYG000308944	d__Bacteria;p__Bacillota_A;c__Clostridia;o__Christensenellales;f__Borkfalkiaceae;g__RGIG4074;s__RGIG4074 sp944376455	chicken	4356_0	1	chicken
chicken_MGYG000308978	d__Bacteria;p__Bacillota_A;c__Clostridia;o__Lachnospirales;f__Lachnospiraceae;g__Sellimonas;s__Sellimonas avistercoris	chicken_crx	8145_1	2	chicken_crx,human_crx
chicken_MGYG000308984	d__Bacteria;p__Bacillota_A;c__Clostridia;o__Lachnospirales;f__Anaerotignaceae;g__Metalachnospira;s__Metalachnospira gallinarum	chicken_crx	7927_1	2	chicken_crx,human_crx
chicken_MGYG000308989	d__Bacteria;p__Bacillota_A;c__Clostridia;o__Oscillospirales;f__Oscillospiraceae;g__Dysosmobacter;s__	chicken	6581_0	1	chicken
chicken_MGYG000308991	d__Bacteria;p__Bacillota_A;c__Clostridia;o__Oscillospirales;f__Ruminococcaceae;g__Faecivivens;s__Faecivivens stercoravium	chicken	4494_0	1	chicken
chicken_MGYG000309011	d__Bacteria;p__Bacillota_A;c__Clostridia;o__Oscillospirales;f__Acutalibacteraceae;g__Heritagella;s__Heritagella sp944380795	chicken	6754_0	1	chicken
chicken_MGYG000309035	d__Bacteria;p__Bacillota_A;c__Clostridia;o__Oscillospirales;f__Acutalibacteraceae;g__Scatavimonas;s__Scatavimonas merdigallinarum	chicken_crx	7084_1	2	chicken_crx,human_crx
chicken_MGYG000309064	d__Bacteria;p__Bacillota_A;c__Clostridia;o__UBA1381;f__UBA1381;g__Ornithomonoglobus;s__Ornithomonoglobus sp904420525	chicken	5756_0	1	chicken
chicken_MGYG000309067	d__Bacteria;p__Bacillota_A;c__Clostridia;o__Lachnospirales;f__Lachnospiraceae;g__UBA3402;s__UBA3402 sp944380605	chicken	7998_0	1	chicken
chicken_MGYG000309086	d__Bacteria;p__Bacillota_A;c__Clostridia;o__Oscillospirales;f__Ruminococcaceae;g__Gemmiger;s__Gemmiger formicilis_B	chicken_crx	6474_1	2	chicken_crx,human_crx
chicken_MGYG000309179	d__Bacteria;p__Bacillota_A;c__Clostridia;o__Lachnospirales;f__Lachnospiraceae;g__Eubacterium_I;s__	chicken	7985_0	1	chicken
chicken_MGYG000309230	d__Bacteria;p__Bacteroidota;c__Bacteroidia;o__Bacteroidales;f__Rikenellaceae;g__Alistipes;s__Alistipes faecigallinarum	chicken_crx	2648_1	2	chicken_crx,human_crx
chicken_MGYG000309272	d__Bacteria;p__Bacillota_A;c__Clostridia;o__TANB77;f__CAG-508;g__CAG-269;s__	chicken	1313_1	1	chicken
chicken_MGYG000309273	d__Bacteria;p__Bacillota_A;c__Clostridia;o__Lachnospirales;f__Lachnospiraceae;g__Mediterraneibacter;s__Mediterraneibacter gallistercoris	chicken	8170_1	1	chicken
chicken_MGYG000309281	d__Bacteria;p__Bacillota;c__Bacilli;o__RF39;f__UBA660;g__Onthousia;s__Onthousia faecipullorum	chicken	1434_7	1	chicken
chicken_MGYG000309284	d__Bacteria;p__Bacillota_C;c__Negativicutes;o__Selenomonadales;f__Selenomonadaceae;g__Megamonas;s__Megamonas funiformis	chicken_crx	8788_1	5	human_crx,chicken_crx,cat_crx,pig_crx,dog_crx
chicken_MGYG000309299	d__Bacteria;p__Bacillota_A;c__Clostridia;o__Lachnospirales;f__Lachnospiraceae;g__Ruminococcus_G;s__	chicken	8580_0	1	chicken
chicken_MGYG000309316	d__Bacteria;p__Bacillota_A;c__Clostridia;o__TANB77;f__CAG-465;g__CAG-465;s__CAG-465 sp944383035	chicken	1193_0	1	chicken
chicken_MGYG000309321	d__Bacteria;p__Bacillota_A;c__Clostridia;o__TANB77;f__CAG-508;g__CAG-269;s__CAG-269 sp944387565	chicken	1311_0	1	chicken
chicken_MGYG000309360	d__Bacteria;p__Bacillota_A;c__Clostridia;o__Oscillospirales;f__Ruminococcaceae;g__Pararuminococcus;s__Pararuminococcus gallinarum	chicken	6761_0	1	chicken
chicken_MGYG000309375	d__Bacteria;p__Bacillota;c__Bacilli;o__Erysipelotrichales;f__Erysipelotrichaceae;g__Merdibacter;s__Merdibacter merdavium	chicken_crx	1002_1	2	chicken_crx,human_crx
chicken_MGYG000309378	d__Bacteria;p__Bacillota_A;c__Clostridia;o__Oscillospirales;f__Acutalibacteraceae;g__JAGZMM01;s__	chicken	6775_0	1	chicken
chicken_MGYG000309390	d__Bacteria;p__Bacillota_A;c__Clostridia;o__Oscillospirales;f__Acutalibacteraceae;g__Eubacterium_R;s__Eubacterium_R faecale	chicken_crx	7543_1	2	chicken_crx,human_crx
chicken_MGYG000309408	d__Bacteria;p__Bacteroidota;c__Bacteroidia;o__Bacteroidales;f__Rikenellaceae;g__Alistipes;s__Alistipes excrementipullorum	chicken_crx	2616_1	2	chicken_crx,human_crx
chicken_MGYG000309411	d__Bacteria;p__Bacillota_A;c__Clostridia;o__Christensenellales;f__UBA1242;g__UMGS2069;s__UMGS2069 sp900557695	chicken_crx	4895_1	2	chicken_crx,human_crx
chicken_MGYG000309441	d__Bacteria;p__Bacillota;c__Bacilli;o__Lactobacillales;f__Streptococcaceae;g__Streptococcus;s__Streptococcus alactolyticus	chicken_crx	8823_1	3	chicken_crx,pig_crx,human_crx
chicken_MGYG000309475	d__Bacteria;p__Bacteroidota;c__Bacteroidia;o__Bacteroidales;f__Rikenellaceae;g__JAJQAW01;s__	chicken	2913_0	1	chicken
chicken_MGYG000309494	d__Bacteria;p__Bacillota_A;c__Clostridia;o__Lachnospirales;f__Lachnospiraceae;g__Caccovicinus;s__Caccovicinus merdipullorum	chicken	8043_0	1	chicken
chicken_MGYG000309509	d__Bacteria;p__Bacillota_A;c__Clostridia;o__Oscillospirales;f__Acutalibacteraceae;g__Anaeromassilibacillus;s__Anaeromassilibacillus stercoravium	chicken_crx	6759_1	2	chicken_crx,human_crx
chicken_MGYG000309533	d__Bacteria;p__Bacillota_A;c__Clostridia;o__Oscillospirales;f__Oscillospiraceae;g__Pseudoscilispira;s__Pseudoscilispira faecavium	chicken	6656_0	1	chicken
chicken_MGYG000309552	d__Bacteria;p__Bacillota_A;c__Clostridia;o__Christensenellales;f__UBA1242;g__Caccovivens;s__	chicken	7797_0	1	chicken
chicken_MGYG000309563	d__Bacteria;p__Bacillota_A;c__Clostridia;o__TANB77;f__CAG-508;g__UMGS1663;s__UMGS1663 sp944386125	chicken	1199_0	1	chicken
chicken_MGYG000309568	d__Bacteria;p__Cyanobacteriota;c__Vampirovibrionia;o__Gastranaerophilales;f__RUG14156;g__Galligastranaerophilus;s__Galligastranaerophilus faecipullorum	chicken	1845_0	1	chicken
chicken_MGYG000309575	d__Bacteria;p__Bacillota_A;c__Clostridia;o__Christensenellales;f__CAG-314;g__CAG-314;s__CAG-314 sp000437915	chicken_crx	1715_1	2	chicken_crx,human_crx
chicken_MGYG000309577	d__Bacteria;p__Bacillota_A;c__Clostridia;o__Peptostreptococcales;f__Anaerovoracaceae;g__Fimisoma;s__Fimisoma avicola	chicken_crx	9392_1	2	chicken_crx,human_crx
chicken_MGYG000309585	d__Bacteria;p__Bacillota_A;c__Clostridia;o__TANB77;f__CAG-508;g__CAG-269;s__CAG-269 sp944386165	chicken	1298_0	1	chicken
chicken_MGYG000309608	d__Bacteria;p__Bacteroidota;c__Bacteroidia;o__Bacteroidales;f__UBA932;g__Cryptobacteroides;s__Cryptobacteroides faecigallinarum	chicken	3254_0	1	chicken
chicken_MGYG000309646	d__Bacteria;p__Bacillota_A;c__Clostridia;o__UBA1381;f__UBA1381;g__Ornithomonoglobus;s__Ornithomonoglobus merdipullorum	chicken	5757_0	1	chicken
chicken_MGYG000309651	d__Bacteria;p__Bacillota;c__Bacilli;o__RF39;f__UBA660;g__Aphodocola;s__Aphodocola sp944329425	chicken	1497_0	1	chicken
chicken_MGYG000309657	d__Bacteria;p__Verrucomicrobiota;c__Lentisphaeria;o__Victivallales;f__Victivallaceae;g__Victivallis;s__Victivallis lenta	chicken_crx	4053_1	3	chicken_crx,pig_crx,human_crx
chicken_MGYG000309658	d__Bacteria;p__Bacillota_A;c__Clostridia;o__Lachnospirales;f__Lachnospiraceae;g__Anaerobutyricum;s__Anaerobutyricum stercoris	chicken	8431_0	1	chicken
chicken_MGYG000309671	d__Bacteria;p__Bacillota;c__Bacilli;o__RF39;f__UBA660;g__Caccenecus;s__Caccenecus sp944358135	chicken	1581_0	1	chicken
chicken_MGYG000309675	d__Bacteria;p__Bacillota_A;c__Clostridia;o__Christensenellales;f__CAG-138;g__UBA1685;s__UBA1685 sp944366945	chicken_crx	5677_1	2	chicken_crx,human_crx
chicken_MGYG000309678	d__Bacteria;p__Verrucomicrobiota;c__Lentisphaeria;o__Victivallales;f__UBA1829;g__UBA1829;s__UBA1829 sp002338895	chicken_crx	4388_1	2	chicken_crx,human_crx
chicken_MGYG000309688	d__Bacteria;p__Bacillota_A;c__Clostridia;o__Lachnospirales;f__Lachnospiraceae;g__Caccovicinus;s__Caccovicinus excrementipullorum	chicken	8045_0	1	chicken
chicken_MGYG000309761	d__Bacteria;p__Bacillota_A;c__Clostridia;o__Oscillospirales;f__Oscillospiraceae;g__Pelethomonas;s__Pelethomonas sp017887695	chicken	6551_0	1	chicken
chicken_MGYG000309775	d__Bacteria;p__Bacillota_A;c__Clostridia;o__Lachnospirales;f__Lachnospiraceae;g__Limivivens;s__Limivivens intestinipullorum	chicken	8413_0	1	chicken
chicken_MGYG000309788	d__Bacteria;p__Bacillota_A;c__Clostridia;o__Lachnospirales;f__Lachnospiraceae;g__Fusicatenibacter;s__Fusicatenibacter intestinigallinarum	chicken	8617_0	1	chicken
chicken_MGYG000309789	d__Bacteria;p__Bacillota;c__Bacilli;o__RF39;f__UBA660;g__Onthocola_B;s__Onthocola_B sp944363835	chicken	1537_0	1	chicken
chicken_MGYG000309799	d__Bacteria;p__Bacillota_A;c__Clostridia;o__TANB77;f__CAG-508;g__CAG-269;s__CAG-269 sp944386715	chicken	1354_0	1	chicken
chicken_MGYG000309822	d__Bacteria;p__Bacillota_A;c__Clostridia;o__Lachnospirales;f__Lachnospiraceae;g__Choladocola;s__Choladocola avistercoris	chicken	8592_0	1	chicken
chicken_MGYG000309871	d__Bacteria;p__Bacillota_A;c__Clostridia;o__Lachnospirales;f__Lachnospiraceae;g__Blautia;s__Blautia avicola	chicken_crx	8507_1	2	chicken_crx,human_crx
chicken_MGYG000309897	d__Bacteria;p__Desulfobacterota;c__Desulfovibrionia;o__Desulfovibrionales;f__Desulfovibrionaceae;g__Mailhella;s__Mailhella merdavium	chicken	8767_0	1	chicken
chicken_MGYG000309937	d__Bacteria;p__Bacillota;c__Bacilli;o__RF39;f__UBA660;g__Onthocola_B;s__Onthocola_B sp944332555	chicken	1538_3	1	chicken
chicken_MGYG000309943	d__Bacteria;p__Verrucomicrobiota;c__Verrucomicrobiae;o__Opitutales;f__CAG-312;g__Merdousia;s__Merdousia sp001917305	chicken_crx	4445_1	2	chicken_crx,human_crx
chicken_MGYG000309947	d__Bacteria;p__Bacillota_A;c__Clostridia;o__TANB77;f__CAG-508;g__UMGS1781;s__UMGS1781 sp944390405	chicken	1204_0	1	chicken
chicken_MGYG000309958	d__Bacteria;p__Bacillota_A;c__Clostridia;o__Lachnospirales;f__Lachnospiraceae;g__Blautia_A;s__Blautia_A intestinipullorum	chicken	8392_1	1	chicken
chicken_MGYG000309975	d__Bacteria;p__Cyanobacteriota;c__Vampirovibrionia;o__Gastranaerophilales;f__Gastranaerophilaceae;g__SIG32;s__SIG32 sp944323995	chicken	1949_0	1	chicken
chicken_MGYG000310009	d__Bacteria;p__Bacillota_A;c__Clostridia;o__Lachnospirales;f__Anaerotignaceae;g__Neoanaerotignum_B;s__Neoanaerotignum_B galli	chicken	8779_0	1	chicken
chicken_MGYG000310054	d__Bacteria;p__Bacillota_A;c__Clostridia;o__TANB77;f__CAG-508;g__CALXJM01;s__CALXJM01 sp944388625	chicken	1200_0	1	chicken
chicken_MGYG000310072	d__Bacteria;p__Bacillota_A;c__Clostridia;o__Christensenellales;f__DTU072;g__Stercoripulliclostridium_A;s__Stercoripulliclostridium_A merdigallinarum	chicken	7094_0	1	chicken
chicken_MGYG000310077	d__Bacteria;p__Bacillota_A;c__Clostridia;o__Oscillospirales;f__Butyricicoccaceae;g__Agathobaculum;s__Agathobaculum intestinigallinarum	chicken_crx	6179_1	2	chicken_crx,human_crx
chicken_MGYG000310080	d__Bacteria;p__Bacillota_A;c__Clostridia;o__Christensenellales;f__DTU072;g__CAG-1782;s__CAG-1782 sp944349655	chicken	7865_0	1	chicken
chicken_MGYG000310092	d__Bacteria;p__Bacillota_A;c__Clostridia;o__Lachnospirales;f__Anaerotignaceae;g__Metalachnospira;s__	chicken	7930_0	1	chicken
chicken_MGYG000310100	d__Bacteria;p__Bacillota_A;c__Clostridia;o__Oscillospirales;f__Ruminococcaceae;g__Ruthenibacterium;s__Ruthenibacterium merdavium	chicken	7047_0	1	chicken
chicken_MGYG000310138	d__Bacteria;p__Bacillota;c__Bacilli;o__RF39;f__UBA660;g__Ventrenecus;s__	chicken	1519_1	1	chicken
chicken_MGYG000310144	d__Bacteria;p__Bacillota_A;c__Clostridia;o__Lachnospirales;f__Lachnospiraceae;g__CALWPC01;s__CALWPC01 sp944383325	chicken	4124_0	1	chicken
chicken_MGYG000310152	d__Bacteria;p__Bacillota_A;c__Clostridia;o__Lachnospirales;f__Lachnospiraceae;g__Fimimorpha;s__Fimimorpha faecalis	chicken	8110_0	1	chicken
chicken_MGYG000310153	d__Bacteria;p__Bacillota_A;c__Clostridia;o__Lachnospirales;f__Lachnospiraceae;g__UMGS1370;s__UMGS1370 sp904395885	chicken	8127_0	1	chicken
chicken_MGYG000310161	d__Bacteria;p__Bacillota_A;c__Clostridia;o__Lachnospirales;f__Lachnospiraceae;g__Mediterraneibacter;s__Mediterraneibacter sp944381495	chicken	8162_1	1	chicken
chicken_MGYG000310166	d__Bacteria;p__Desulfobacterota;c__Desulfovibrionia;o__Desulfovibrionales;f__Desulfovibrionaceae;g__Desulfovibrio;s__Desulfovibrio sp944324935	chicken	6817_2	1	chicken
chicken_MGYG000310170	d__Bacteria;p__Bacteroidota;c__Bacteroidia;o__Bacteroidales;f__Rikenellaceae;g__Alistipes;s__Alistipes excrementavium	chicken_crx	2630_1	2	chicken_crx,human_crx
chicken_MGYG000310185	d__Bacteria;p__Bacillota_A;c__Clostridia;o__TANB77;f__CAG-508;g__CAG-269;s__CAG-269 sp944388765	chicken	1315_0	1	chicken
chicken_MGYG000310193	d__Bacteria;p__Bacillota_A;c__Clostridia;o__Oscillospirales;f__UBA644;g__CALXAO01;s__CALXAO01 sp944386295	chicken	6980_0	1	chicken
chicken_MGYG000310205	d__Bacteria;p__Bacillota_A;c__Clostridia;o__Oscillospirales;f__Acutalibacteraceae;g__Heritagella;s__	chicken	6757_2	1	chicken
chicken_MGYG000310224	d__Bacteria;p__Bacillota;c__Bacilli;o__ML615J-28;f__CAG-313;g__CAG-313;s__CAG-313 sp900539265	chicken_crx	1157_1	2	chicken_crx,human_crx
chicken_MGYG000310244	d__Bacteria;p__Bacillota_A;c__Clostridia;o__Oscillospirales;f__Ruminococcaceae;g__Ruminococcus_D;s__Ruminococcus_D sp900752625	chicken_crx	7355_1	2	chicken_crx,human_crx
chicken_MGYG000310257	d__Bacteria;p__Bacillota;c__Bacilli;o__Lactobacillales;f__Lactobacillaceae;g__Limosilactobacillus;s__Limosilactobacillus sp944327195	chicken	494_0	1	chicken
chicken_MGYG000310290	d__Bacteria;p__Bacillota_A;c__Clostridia;o__Lachnospirales;f__Lachnospiraceae;g__Blautia_A;s__Blautia_A intestinigallinarum	chicken	7916_0	1	chicken
chicken_MGYG000310311	d__Bacteria;p__Bacillota_A;c__Clostridia;o__Lachnospirales;f__Anaerotignaceae;g__Coprocola;s__Coprocola pullicola	chicken	8065_0	1	chicken
chicken_MGYG000310312	d__Bacteria;p__Bacillota_A;c__Clostridia;o__Lachnospirales;f__Lachnospiraceae;g__Mediterraneibacter;s__Mediterraneibacter merdigallinarum	chicken	8181_2	1	chicken
chicken_MGYG000310334	d__Bacteria;p__Bacillota_A;c__Clostridia;o__Lachnospirales;f__Lachnospiraceae;g__Blautia;s__Blautia stercoripullorum	chicken	8508_1	1	chicken
chicken_MGYG000310347	d__Bacteria;p__Bacillota_A;c__Clostridia;o__Oscillospirales;f__Acutalibacteraceae;g__Heritagella;s__Heritagella gallinarum	chicken	6758_0	1	chicken
chicken_MGYG000310350	d__Bacteria;p__Bacillota_A;c__Clostridia;o__Lachnospirales;f__Lachnospiraceae;g__Lachnoclostridium_B;s__Lachnoclostridium_B sp002160985	chicken	8142_2	1	chicken
chicken_MGYG000310373	d__Bacteria;p__Bacillota;c__Bacilli;o__RF39;f__UBA660;g__Faecimonas;s__Faecimonas sp944371995	chicken	1461_1	1	chicken
chicken_MGYG000310389	d__Bacteria;p__Bacillota_A;c__Clostridia;o__Lachnospirales;f__Lachnospiraceae;g__Lachnospira;s__Lachnospira sp944381165	chicken	8564_0	1	chicken
chicken_MGYG000310419	d__Bacteria;p__Desulfobacterota;c__Desulfovibrionia;o__Desulfovibrionales;f__Desulfovibrionaceae;g__Mailhella;s__Mailhella merdigallinarum	chicken_crx	6826_1	2	chicken_crx,human_crx
chicken_MGYG000310465	d__Bacteria;p__Desulfobacterota;c__Desulfovibrionia;o__Desulfovibrionales;f__Desulfovibrionaceae;g__Bilophila;s__Bilophila sp900550745	chicken_crx	6801_2	2	chicken_crx,human_crx
chicken_MGYG000310466	d__Bacteria;p__Bacillota_A;c__Clostridia;o__Christensenellales;f__UBA1242;g__Onthoplasma;s__Onthoplasma sp944384465	chicken	8972_0	1	chicken
chicken_MGYG000310470	d__Bacteria;p__Bacillota_C;c__Negativicutes;o__Veillonellales;f__Megasphaeraceae;g__Megasphaera;s__Megasphaera elsdenii	chicken_crx	5979_4	4	chicken_crx,cat_crx,pig_crx,human_crx
chicken_MGYG000310497	d__Bacteria;p__Bacillota_A;c__Clostridia;o__Lachnospirales;f__Lachnospiraceae;g__An181;s__An181 sp002160325	chicken	8216_0	1	chicken
chicken_MGYG000310567	d__Bacteria;p__Bacteroidota;c__Bacteroidia;o__Bacteroidales;f__CHK158-818;g__Gallibacteroides;s__Gallibacteroides avistercoris	chicken_crx	2511_1	2	chicken_crx,human_crx
chicken_MGYG000310568	d__Bacteria;p__Bacillota_A;c__Clostridia;o__Oscillospirales;f__CAG-272;g__CAG-448;s__CAG-448 sp944381085	chicken	7706_0	1	chicken
chicken_MGYG000310576	d__Bacteria;p__Bacillota_C;c__Negativicutes;o__Acidaminococcales;f__Acidaminococcaceae;g__CAG-266;s__CAG-266 sp000436095	chicken_crx	5818_1	2	chicken_crx,human_crx
chicken_MGYG000310585	d__Bacteria;p__Bacillota_A;c__Clostridia;o__Lachnospirales;f__Lachnospiraceae;g__Lachnoclostridium_A;s__Lachnoclostridium_A stercoripullorum	chicken	8029_0	1	chicken
chicken_MGYG000310621	d__Bacteria;p__Bacillota_A;c__Clostridia;o__Lachnospirales;f__Lachnospiraceae;g__Mediterraneibacter;s__Mediterraneibacter faecigallinarum	chicken_crx	8158_1	2	chicken_crx,human_crx
chicken_MGYG000310631	d__Bacteria;p__Bacillota_A;c__Clostridia;o__Christensenellales;f__UBA1242;g__Caccovivens;s__Caccovivens sp944372335	chicken	7778_0	1	chicken
chicken_MGYG000310636	d__Bacteria;p__Bacillota_A;c__Clostridia;o__Christensenellales;f__CAG-138;g__UMGS946;s__UMGS946 sp900544965	chicken_crx	5670_1	2	chicken_crx,human_crx
chicken_MGYG000310721	d__Bacteria;p__Bacillota;c__Bacilli;o__RF39;f__UBA660;g__Faecisoma;s__	chicken	1631_0	1	chicken
chicken_MGYG000310733	d__Bacteria;p__Bacillota_A;c__Clostridia;o__Oscillospirales;f__Ruminococcaceae;g__Avimicrobium;s__Avimicrobium caecorum	chicken_crx	5992_1	2	chicken_crx,human_crx
chicken_MGYG000310735	d__Bacteria;p__Pseudomonadota;c__Gammaproteobacteria;o__Burkholderiales;f__Burkholderiaceae_A;g__Duodenibacillus;s__Duodenibacillus sp944390745	chicken_crx	4580_1	2	chicken_crx,human_crx
chicken_MGYG000310746	d__Bacteria;p__Bacillota_A;c__Clostridia;o__Clostridiales;f__Clostridiaceae;g__Clostridium;s__Clostridium cuniculi	chicken_crx	1800_3	3	chicken_crx,bird_crx,human_crx
chicken_MGYG000310747	d__Bacteria;p__Bacillota_A;c__Clostridia;o__Christensenellales;f__UBA1242;g__Onthoplasma;s__	chicken	8974_0	1	chicken
chicken_MGYG000310787	d__Bacteria;p__Bacillota_A;c__Clostridia;o__Christensenellales;f__UBA1242;g__RGIG1681;s__RGIG1681 sp944381185	chicken	7789_0	1	chicken
chicken_MGYG000310799	d__Bacteria;p__Bacillota_A;c__Clostridia;o__Christensenellales;f__UBA1242;g__Onthoplasma;s__Onthoplasma faecigallinarum	chicken	8973_0	1	chicken
chicken_MGYG000310807	d__Bacteria;p__Bacillota_A;c__Clostridia;o__Oscillospirales;f__Acutalibacteraceae;g__Acutalibacter;s__Acutalibacter ornithocaccae	chicken_crx	6771_1	2	chicken_crx,human_crx
chicken_MGYG000310824	d__Bacteria;p__Pseudomonadota;c__Gammaproteobacteria;o__Burkholderiales;f__Burkholderiaceae_A;g__Parasutterella;s__Parasutterella excrementihominis	chicken_crx	4556_1	2	chicken_crx,human_crx
chicken_MGYG000310845	d__Bacteria;p__Bacillota_A;c__Clostridia;o__Oscillospirales;f__Acutalibacteraceae;g__UBA1417;s__UBA1417 sp900552925	chicken_crx	4340_1	2	chicken_crx,human_crx
chicken_MGYG000310853	d__Bacteria;p__Bacillota_A;c__Clostridia;o__Oscillospirales;f__Acutalibacteraceae;g__UMGS1591;s__UMGS1591 sp900553255	chicken_crx	6061_1	2	chicken_crx,human_crx
chicken_MGYG000310886	d__Bacteria;p__Bacillota_A;c__Clostridia;o__Oscillospirales;f__Acutalibacteraceae;g__Heritagella;s__Heritagella sp944384915	chicken	6755_0	1	chicken
chicken_MGYG000310892	d__Bacteria;p__Bacillota_A;c__Clostridia;o__Oscillospirales;f__Oscillospiraceae;g__Intestinimonas;s__Intestinimonas pullistercoris	chicken	6618_0	1	chicken
chicken_MGYG000310899	d__Bacteria;p__Cyanobacteriota;c__Vampirovibrionia;o__Gastranaerophilales;f__RUG14156;g__Galligastranaerophilus;s__Galligastranaerophilus sp944324405	chicken	1844_0	1	chicken
chicken_MGYG000310949	d__Bacteria;p__Bacillota_A;c__Clostridia;o__Oscillospirales;f__Acutalibacteraceae;g__RUG11462;s__	chicken	3671_0	1	chicken
chicken_MGYG000310973	d__Bacteria;p__Bacteroidota;c__Bacteroidia;o__Bacteroidales;f__Rikenellaceae;g__Gallalistipes;s__Gallalistipes aquisgranensis	chicken_crx	3055_1	2	chicken_crx,human_crx
chicken_MGYG000310995	d__Bacteria;p__Bacillota;c__Bacilli;o__RF39;f__UBA660;g__RUG13868;s__RUG13868 sp944372425	chicken	1636_0	1	chicken
chicken_MGYG000310999	d__Bacteria;p__Bacillota_A;c__Clostridia;o__Oscillospirales;f__CAG-272;g__QALR01;s__QALR01 sp944381075	chicken_crx	5725_1	2	chicken_crx,human_crx
chicken_MGYG000311001	d__Bacteria;p__Bacillota_A;c__Clostridia;o__Lachnospirales;f__Lachnospiraceae;g__Fimimorpha;s__Fimimorpha sp904420225	chicken	8422_0	1	chicken
chicken_MGYG000311016	d__Bacteria;p__Bacillota_A;c__Clostridia;o__Lachnospirales;f__Lachnospiraceae;g__Enterocloster;s__Enterocloster sp944382045	chicken	8033_0	1	chicken
chicken_MGYG000311035	d__Bacteria;p__Bacillota_A;c__Clostridia;o__Christensenellales;f__UBA1242;g__Onthoplasma;s__Onthoplasma sp944381155	chicken	8978_0	1	chicken
chicken_MGYG000311042	d__Bacteria;p__Bacillota_A;c__Clostridia;o__TANB77;f__CAG-465;g__CAG-465;s__CAG-465 sp944387375	chicken	1170_1	1	chicken
chicken_MGYG000311052	d__Bacteria;p__Bacillota_A;c__Clostridia;o__Oscillospirales;f__Ruminococcaceae;g__UBA866;s__UBA866 sp016901855	chicken	4197_0	1	chicken
chicken_MGYG000311072	d__Bacteria;p__Bacillota_A;c__Clostridia;o__TANB77;f__CAG-465;g__CAG-465;s__CAG-465 sp944386345	chicken	1171_0	1	chicken
chicken_MGYG000311118	d__Bacteria;p__Bacillota_A;c__Clostridia;o__Oscillospirales;f__Acutalibacteraceae;g__Acutalibacter;s__Acutalibacter pullicola	chicken	6772_0	1	chicken
chicken_MGYG000311132	d__Bacteria;p__Bacillota_A;c__Clostridia;o__Oscillospirales;f__Oscillospiraceae;g__Lawsonibacter;s__Lawsonibacter sp944385095	chicken	8150_0	1	chicken
chicken_MGYG000311133	d__Bacteria;p__Bacillota_A;c__Clostridia;o__Oscillospirales;f__Oscillospiraceae;g__Avoscillospira;s__Avoscillospira stercoripullorum	chicken	6378_0	1	chicken
chicken_MGYG000311143	d__Bacteria;p__Bacillota_A;c__Clostridia;o__TANB77;f__CAG-508;g__CAG-269;s__CAG-269 sp944386685	chicken	1299_0	1	chicken
chicken_MGYG000311154	d__Bacteria;p__Bacillota;c__Bacilli;o__RF39;f__UBA660;g__Faecisoma;s__Faecisoma sp944371305	chicken	1633_0	1	chicken
chicken_MGYG000311158	d__Bacteria;p__Bacillota_A;c__Clostridia;o__UBA1381;f__UBA1381;g__UBA4716;s__UBA4716 sp905215805	chicken_crx	5755_1	2	chicken_crx,human_crx
chicken_MGYG000311163	d__Bacteria;p__Bacillota_A;c__Clostridia;o__Oscillospirales;f__Ruminococcaceae;g__UBA866;s__UBA866 sp904384225	chicken	4195_0	1	chicken
chicken_MGYG000311219	d__Bacteria;p__Bacillota_A;c__Clostridia;o__TANB77;f__CAG-508;g__CAG-269;s__CAG-269 sp930982035	chicken	1314_1	1	chicken
chicken_MGYG000311220	d__Bacteria;p__Bacillota_A;c__Clostridia;o__Christensenellales;f__Borkfalkiaceae;g__Borkfalkia;s__Borkfalkia sp944368795	chicken_crx	4301_1	2	chicken_crx,human_crx
chicken_MGYG000311234	d__Bacteria;p__Bacillota_A;c__Clostridia;o__Lachnospirales;f__CAG-274;g__Tyzzerella;s__Tyzzerella sp944383305	chicken	7548_1	1	chicken
chicken_MGYG000311274	d__Bacteria;p__Bacillota_A;c__Clostridia;o__Lachnospirales;f__Lachnospiraceae;g__Blautia;s__Blautia pullicola	chicken_crx	8505_1	2	chicken_crx,human_crx
chicken_MGYG000311281	d__Bacteria;p__Bacillota_A;c__Clostridia;o__TANB77;f__CAG-508;g__CAG-269;s__	chicken	1304_0	1	chicken
chicken_MGYG000311317	d__Bacteria;p__Bacillota_A;c__Clostridia;o__Christensenellales;f__UBA1242;g__Caccovivens;s__Caccovivens sp944372445	chicken	7777_2	1	chicken
chicken_MGYG000311347	d__Bacteria;p__Bacillota;c__Bacilli;o__Lactobacillales;f__Lactobacillaceae;g__Limosilactobacillus;s__Limosilactobacillus intestinipullorum	chicken_crx	502_1	2	chicken_crx,human_crx
chicken_MGYG000311364	d__Bacteria;p__Bacillota_A;c__Clostridia;o__Oscillospirales;f__Oscillospiraceae;g__Dysosmobacter;s__Dysosmobacter pullicola	chicken	6579_1	1	chicken
chicken_MGYG000311418	d__Bacteria;p__Bacillota_A;c__Clostridia;o__Oscillospirales;f__Acutalibacteraceae;g__Limousia;s__Limousia pullorum	chicken_crx	7126_1	3	chicken_crx,pig_crx,human_crx
chicken_MGYG000311519	d__Bacteria;p__Bacillota_A;c__Clostridia;o__TANB77;f__CAG-508;g__CAG-269;s__CAG-269 sp944387495	chicken	1309_0	1	chicken
chicken_MGYG000311528	d__Bacteria;p__Bacillota_A;c__Clostridia;o__Christensenellales;f__UBA1242;g__Caccovivens;s__Caccovivens sp944349415	chicken	7780_0	1	chicken
chicken_MGYG000311529	d__Bacteria;p__Bacillota;c__Bacilli;o__RF39;f__UBA660;g__Onthousia;s__	chicken	1434_5	1	chicken
chicken_MGYG000311530	d__Bacteria;p__Bacillota_A;c__Clostridia;o__Lachnospirales;f__Lachnospiraceae;g__Acetatifactor;s__Acetatifactor sp944383825	chicken	8336_0	1	chicken
chicken_MGYG000311541	d__Bacteria;p__Cyanobacteriota;c__Vampirovibrionia;o__Gastranaerophilales;f__RUG14156;g__Galligastranaerophilus_A;s__Galligastranaerophilus_A gallistercoris	chicken	1846_0	1	chicken
chicken_MGYG000311579	d__Bacteria;p__Bacillota;c__Bacilli;o__RF39;f__UBA660;g__Onthousia;s__	chicken	1435_0	1	chicken
chicken_MGYG000311580	d__Bacteria;p__Bacillota_A;c__Clostridia;o__Christensenellales;f__Borkfalkiaceae;g__Coproplasma;s__Coproplasma stercorigallinarum	chicken_crx	4350_1	2	chicken_crx,human_crx
chicken_MGYG000311594	d__Bacteria;p__Cyanobacteriota;c__Vampirovibrionia;o__Gastranaerophilales;f__Gastranaerophilaceae;g__Scatenecus;s__Scatenecus sp900554095	chicken_crx	1894_1	2	chicken_crx,human_crx
chicken_MGYG000311627	d__Bacteria;p__Bacillota;c__Bacilli;o__RF39;f__UBA660;g__UMGS2016;s__UMGS2016 sp944332375	chicken_crx	9348_1	2	chicken_crx,human_crx
chicken_MGYG000311653	d__Bacteria;p__Bacillota_A;c__Clostridia;o__Christensenellales;f__Borkfalkiaceae;g__Gallimonas;s__Gallimonas sp900548845	chicken_crx	4358_1	2	chicken_crx,human_crx
chicken_MGYG000311677	d__Bacteria;p__Bacteroidota;c__Bacteroidia;o__Bacteroidales;f__Rikenellaceae;g__Rikenella;s__Rikenella massiliensis	chicken	3003_0	1	chicken
chicken_MGYG000311774	d__Bacteria;p__Bacillota_A;c__Clostridia;o__Oscillospirales;f__Oscillospiraceae;g__Avoscillospira_A;s__Avoscillospira_A sp944385365	chicken	6375_2	1	chicken
chicken_MGYG000311778	d__Bacteria;p__Bacillota_A;c__Clostridia;o__TANB77;f__CAG-508;g__CAG-273;s__CAG-273 sp944390395	chicken	1393_0	1	chicken
chicken_MGYG000311797	d__Bacteria;p__Bacillota_A;c__Clostridia;o__TANB77;f__CAG-508;g__CAKNOI01;s__CAKNOI01 sp930990125	chicken_crx	1360_1	2	chicken_crx,human_crx
chicken_MGYG000311798	d__Bacteria;p__Bacillota_A;c__Clostridia;o__TANB77;f__CAG-508;g__CAG-793;s__CAG-793 sp944392425	chicken	1201_1	1	chicken
chicken_MGYG000311800	d__Bacteria;p__Bacillota;c__Bacilli;o__RF39;f__UBA660;g__Pelethosoma;s__Pelethosoma sp944332155	chicken	1481_0	1	chicken
chicken_MGYG000311818	d__Bacteria;p__Bacillota;c__Bacilli;o__RF39;f__UBA660;g__Caccenecus;s__Caccenecus sp900758895	chicken_crx	1579_1	2	chicken_crx,human_crx
chicken_MGYG000311831	d__Bacteria;p__Bacillota_A;c__Clostridia;o__Lachnospirales;f__Lachnospiraceae;g__Pullilachnospira;s__Pullilachnospira stercoravium	chicken	8578_0	1	chicken
chicken_MGYG000311852	d__Bacteria;p__Bacteroidota;c__Bacteroidia;o__Bacteroidales;f__Marinifilaceae;g__Butyricimonas;s__Butyricimonas paravirosa	chicken_crx	2213_1	2	chicken_crx,human_crx
chicken_MGYG000311872	d__Bacteria;p__Bacillota;c__Bacilli;o__RF39;f__UBA660;g__CALVUN01;s__CALVUN01 sp944358875	chicken	1590_0	1	chicken
chicken_MGYG000311894	d__Bacteria;p__Bacillota_A;c__Clostridia;o__Oscillospirales;f__Butyricicoccaceae;g__Agathobaculum;s__Agathobaculum intestinipullorum	chicken	6175_0	1	chicken
chicken_MGYG000311904	d__Bacteria;p__Bacillota_A;c__Clostridia;o__Lachnospirales;f__Lachnospiraceae;g__Blautia_A;s__Blautia_A faecavium	chicken	4118_2	1	chicken
chicken_MGYG000311954	d__Bacteria;p__Desulfobacterota;c__Desulfovibrionia;o__Desulfovibrionales;f__Desulfovibrionaceae;g__Mailhella;s__Mailhella sp900555975	chicken_crx	6819_1	2	chicken_crx,human_crx
chicken_MGYG000311965	d__Bacteria;p__Desulfobacterota;c__Desulfovibrionia;o__Desulfovibrionales;f__Desulfovibrionaceae;g__Bilophila;s__	chicken	8768_0	1	chicken
chicken_MGYG000311995	d__Bacteria;p__Bacillota;c__Bacilli;o__RF39;f__UBA660;g__Ventrenecus;s__Ventrenecus sp944350145	chicken	1520_0	1	chicken
chicken_MGYG000312023	d__Bacteria;p__Pseudomonadota;c__Alphaproteobacteria;o__RF32;f__CAG-239;g__CALXWF01;s__CALXWF01 sp944391355	chicken_crx	206_1	2	chicken_crx,human_crx
chicken_MGYG000312033	d__Bacteria;p__Deferribacterota;c__Deferribacteres;o__Deferribacterales;f__Mucispirillaceae;g__Mucispirillum;s__Mucispirillum sp944326705	chicken	226_1	1	chicken
chicken_MGYG000312060	d__Bacteria;p__Bacillota_A;c__Clostridia;o__Oscillospirales;f__Ruminococcaceae;g__QAMM01;s__QAMM01 sp900552945	chicken_crx	6032_1	2	chicken_crx,human_crx
chicken_MGYG000312087	d__Bacteria;p__Bacillota_A;c__Clostridia;o__Christensenellales;f__UBA3700;g__Ornithoclostridium;s__Ornithoclostridium sp944380285	chicken	1712_2	1	chicken
chicken_MGYG000312090	d__Bacteria;p__Bacillota;c__Bacilli;o__RF39;f__UBA660;g__CALVXC01;s__CALVXC01 sp944368805	chicken	1588_0	1	chicken
chicken_MGYG000312111	d__Bacteria;p__Bacillota_A;c__Clostridia;o__Christensenellales;f__UBA1242;g__Caccovivens;s__Caccovivens sp900557645	chicken_crx	7793_1	2	chicken_crx,human_crx
chicken_MGYG000312123	d__Bacteria;p__Verrucomicrobiota;c__Lentisphaeria;o__Victivallales;f__Victivallaceae;g__CALXXL01;s__CALXXL01 sp944392655	chicken_crx	2022_1	3	chicken_crx,pig_crx,human_crx
chicken_MGYG000312139	d__Bacteria;p__Bacillota_A;c__Clostridia;o__Oscillospirales;f__Oscillospiraceae;g__CAJFPI01;s__CAJFPI01 sp944386985	chicken	6555_0	1	chicken
chicken_MGYG000312144	d__Bacteria;p__Bacillota_A;c__Clostridia;o__Christensenellales;f__UBA1242;g__Caccovivens;s__Caccovivens sp944359935	chicken	7764_0	1	chicken
chicken_MGYG000312160	d__Bacteria;p__Bacillota_A;c__Clostridia;o__TANB77;f__CAG-508;g__CAG-273;s__CAG-273 sp944391015	chicken	1374_0	1	chicken
chicken_MGYG000312190	d__Bacteria;p__Bacillota_A;c__Clostridia;o__Oscillospirales;f__Oscillospiraceae;g__Faecousia;s__Faecousia gallistercoris	chicken_crx	6670_1	2	chicken_crx,human_crx
chicken_MGYG000312195	d__Bacteria;p__Bacillota_A;c__Clostridia;o__Christensenellales;f__UBA1242;g__UMGS687;s__UMGS687 sp944380415	chicken	7761_0	1	chicken
chicken_MGYG000312197	d__Bacteria;p__Bacillota_A;c__Clostridia;o__Lachnospirales;f__Lachnospiraceae;g__Caccomorpha;s__Caccomorpha excrementavium	chicken	7989_0	1	chicken
chicken_MGYG000312213	d__Bacteria;p__Cyanobacteriota;c__Vampirovibrionia;o__Gastranaerophilales;f__RUG14156;g__Galligastranaerophilus;s__Galligastranaerophilus sp944324905	chicken	1842_1	1	chicken
chicken_MGYG000312233	d__Bacteria;p__Bacillota_A;c__Clostridia;o__Lachnospirales;f__Lachnospiraceae;g__Egerieimonas_A;s__Egerieimonas_A faecigallinarum	chicken	8562_0	1	chicken
chicken_MGYG000312290	d__Bacteria;p__Bacillota_A;c__Clostridia;o__Christensenellales;f__Borkfalkiaceae;g__Coproplasma;s__Coproplasma sp944367955	chicken	4218_0	1	chicken
chicken_MGYG000312327	d__Bacteria;p__Bacillota_A;c__Clostridia;o__Lachnospirales;f__CAG-274;g__Tyzzerella;s__Tyzzerella sp944376805	chicken	7549_0	1	chicken
chicken_MGYG000312329	d__Bacteria;p__Bacillota_A;c__Clostridia;o__Lachnospirales;f__Bianqueaceae;g__CALWPV01;s__CALWPV01 sp944383515	chicken	5762_0	1	chicken
chicken_MGYG000312343	d__Bacteria;p__Bacillota;c__Bacilli;o__RF39;f__UBA660;g__Onthousia;s__Onthousia sp944351375	chicken	1434_1	1	chicken
chicken_MGYG000312345	d__Bacteria;p__Cyanobacteriota;c__Vampirovibrionia;o__Gastranaerophilales;f__Gastranaerophilaceae;g__CALUVH01;s__CALUVH01 sp944322865	chicken	1947_0	1	chicken
chicken_MGYG000312372	d__Bacteria;p__Bacillota_A;c__Clostridia;o__Christensenellales;f__UBA1242;g__Caccovivens;s__Caccovivens sp944350265	chicken	7779_0	1	chicken
chicken_MGYG000312424	d__Bacteria;p__Bacillota;c__Bacilli;o__Staphylococcales;f__Staphylococcaceae;g__Mammaliicoccus;s__Mammaliicoccus lentus	chicken_crx	8925_1	2	chicken_crx,human_crx
chicken_MGYG000312495	d__Bacteria;p__Pseudomonadota;c__Gammaproteobacteria;o__Enterobacterales;f__Enterobacteriaceae;g__Proteus;s__Proteus mirabilis	chicken_crx	9334_1	2	chicken_crx,human_crx
chicken_MGYG000312501	d__Bacteria;p__Bacillota;c__Bacilli;o__Lactobacillales;f__Lactobacillaceae;g__Lactobacillus;s__Lactobacillus sp930989465	chicken	517_2	1	chicken
chicken_MGYG000312523	d__Bacteria;p__Bacillota;c__Bacilli;o__Lactobacillales;f__Enterococcaceae;g__Enterococcus_E;s__Enterococcus_E cecorum_A	chicken	8871_4	1	chicken
chicken_MGYG000312529	d__Bacteria;p__Bacillota_A;c__Clostridia;o__Lachnospirales;f__Anaerotignaceae;g__Anaerotignum;s__Anaerotignum lactatifermentans	chicken_crx	8773_2	3	chicken_crx,pig_crx,human_crx
chicken_MGYG000312535	d__Bacteria;p__Bacillota;c__Bacilli;o__Lactobacillales;f__Enterococcaceae;g__Enterococcus_B;s__Enterococcus_B hirae	chicken_crx	8890_1	7	bird_crx,cow_crx,human_crx,chicken_crx,cat_crx,pig_crx,dog_crx
chicken_MGYG000312541	d__Bacteria;p__Bacillota_A;c__Clostridia;o__TANB77;f__CAG-508;g__CAG-273;s__	chicken	1369_0	1	chicken
chicken_MGYG000312549	d__Bacteria;p__Bacillota_A;c__Clostridia;o__Peptostreptococcales;f__Peptostreptococcaceae;g__JAGHEK01;s__JAGHEK01 sp017889265	chicken	1747_0	1	chicken
chicken_MGYG000312570	d__Bacteria;p__Bacillota;c__Bacilli;o__Lactobacillales;f__Lactobacillaceae;g__Limosilactobacillus;s__Limosilactobacillus reuteri	chicken_crx	487_1	5	human_crx,chicken_crx,cat_crx,pig_crx,dog_crx
chicken_MGYG000312581	d__Bacteria;p__Bacillota_A;c__Clostridia;o__Clostridiales;f__Clostridiaceae;g__Clostridium;s__	chicken	1784_0	1	chicken
chicken_MGYG000312611	d__Bacteria;p__Bacillota;c__Bacilli;o__Erysipelotrichales;f__Erysipelotrichaceae;g__Merdibacter;s__Merdibacter merdigallinarum	chicken_crx	1001_1	2	chicken_crx,human_crx
chicken_MGYG000312642	d__Bacteria;p__Bacillota;c__Bacilli;o__Lactobacillales;f__Lactobacillaceae;g__Limosilactobacillus;s__Limosilactobacillus merdigallinarum	chicken	477_0	1	chicken
chicken_MGYG000312694	d__Bacteria;p__Bacillota;c__Bacilli;o__Lactobacillales;f__Lactobacillaceae;g__Limosilactobacillus;s__Limosilactobacillus reuteri_E	chicken_crx	487_1	5	human_crx,chicken_crx,cat_crx,pig_crx,dog_crx
chicken_MGYG000312723	d__Bacteria;p__Bacillota_A;c__Clostridia;o__Lachnospirales;f__Lachnospiraceae;g__Lachnoclostridium_A;s__Lachnoclostridium_A avicola	chicken_crx	8026_1	2	chicken_crx,human_crx
chicken_MGYG000312727	d__Bacteria;p__Bacillota;c__Bacilli;o__Lactobacillales;f__Lactobacillaceae;g__Limosilactobacillus;s__Limosilactobacillus sp012843675	chicken_crx	496_1	3	chicken_crx,pig_crx,human_crx
chicken_MGYG000312757	d__Bacteria;p__Bacillota_A;c__Clostridia;o__Oscillospirales;f__Ruminococcaceae;g__Egerieicola;s__Egerieicola faecale	chicken_crx	4344_1	2	chicken_crx,human_crx
chicken_MGYG000312802	d__Bacteria;p__Actinomycetota;c__Actinomycetia;o__Mycobacteriales;f__Mycobacteriaceae;g__Dietzia;s__	chicken	4863_2	1	chicken
chicken_MGYG000312803	d__Bacteria;p__Bacillota;c__Bacilli;o__Acholeplasmatales;f__Acholeplasmataceae;g__Phytoplasma;s__	chicken	759_0	1	chicken
chicken_MGYG000312907	d__Bacteria;p__Bacillota_A;c__Clostridia;o__Clostridiales;f__Clostridiaceae;g__Dwaynesavagella;s__Dwaynesavagella sp017889345	chicken	688_0	1	chicken
chicken_MGYG000312959	d__Bacteria;p__Bacillota;c__Bacilli;o__Lactobacillales;f__Lactobacillaceae;g__Limosilactobacillus;s__Limosilactobacillus gallistercoris	chicken_crx	497_1	2	chicken_crx,human_crx
chicken_MGYG000312967	d__Bacteria;p__Bacillota;c__Bacilli;o__Lactobacillales;f__Lactobacillaceae;g__Lactobacillus;s__Lactobacillus kitasatonis	chicken	519_2	1	chicken
chicken_MGYG000313016	d__Bacteria;p__Bacillota_A;c__Clostridia;o__Christensenellales;f__Borkfalkiaceae;g__Borkfalkia;s__Borkfalkia avistercoris	chicken	4304_0	1	chicken
chicken_MGYG000313060	d__Bacteria;p__Bacillota_A;c__Clostridia;o__Lachnospirales;f__Lachnospiraceae;g__Merdisoma;s__Merdisoma faecalis	chicken_crx	8436_1	2	chicken_crx,human_crx
chicken_MGYG000313070	d__Bacteria;p__Bacteroidota;c__Bacteroidia;o__Bacteroidales;f__Rikenellaceae;g__Avirikenella;s__Avirikenella pullistercoris	chicken	2901_0	1	chicken
chicken_MGYG000313085	d__Bacteria;p__Pseudomonadota;c__Gammaproteobacteria;o__Burkholderiales;f__Burkholderiaceae_A;g__Sutterella;s__Sutterella sp905213905	chicken_crx	4543_1	2	chicken_crx,human_crx
chicken_MGYG000313099	d__Bacteria;p__Bacillota;c__Bacilli;o__RF39;f__UBA660;g__Scybalousia;s__Scybalousia sp900543675	chicken_crx	1474_1	2	chicken_crx,human_crx
chicken_MGYG000313182	d__Bacteria;p__Bacillota_A;c__Clostridia;o__Christensenellales;f__UBA1242;g__Caccovivens;s__Caccovivens sp944345705	chicken	7785_0	1	chicken
chicken_MGYG000313199	d__Bacteria;p__Bacteroidota;c__Bacteroidia;o__Bacteroidales;f__Muribaculaceae;g__Limisoma;s__Limisoma sp900544305	chicken_crx	2993_1	2	chicken_crx,human_crx
chicken_MGYG000313231	d__Bacteria;p__Bacillota_A;c__Clostridia;o__Oscillospirales;f__Acutalibacteraceae;g__Caccousia;s__Caccousia sp930987725	chicken	1008_0	1	chicken
chicken_MGYG000313238	d__Bacteria;p__Cyanobacteriota;c__Vampirovibrionia;o__Gastranaerophilales;f__RUG14156;g__Galligastranaerophilus_A;s__Galligastranaerophilus_A sp944325155	chicken	1847_0	1	chicken
chicken_MGYG000313254	d__Bacteria;p__Bacillota_A;c__Clostridia;o__Christensenellales;f__Borkfalkiaceae;g__Borkfalkia;s__Borkfalkia sp944328405	chicken	4289_0	1	chicken
chicken_MGYG000313261	d__Bacteria;p__Bacillota;c__Bacilli;o__RF39;f__UBA660;g__Ventrenecus;s__Ventrenecus avicola	chicken	1515_1	1	chicken
chicken_MGYG000313325	d__Bacteria;p__Bacillota_A;c__Clostridia;o__Lachnospirales;f__Lachnospiraceae;g__Mediterraneibacter;s__Mediterraneibacter faecavium	chicken	8171_0	1	chicken
chicken_MGYG000313333	d__Bacteria;p__Cyanobacteriota;c__Vampirovibrionia;o__Gastranaerophilales;f__Gastranaerophilaceae;g__Scatousia;s__Scatousia sp000431315	chicken_crx	1939_1	2	chicken_crx,human_crx
chicken_MGYG000313360	d__Bacteria;p__Bacteroidota;c__Bacteroidia;o__Bacteroidales;f__Bacteroidaceae;g__Bacteroides;s__Bacteroides clarus	chicken_crx	3095_1	2	chicken_crx,human_crx
chicken_MGYG000313362	d__Bacteria;p__Bacillota_A;c__Clostridia;o__TANB77;f__CAG-508;g__CAG-793;s__CAG-793 sp930986425	chicken	1201_4	1	chicken
chicken_MGYG000313369	d__Bacteria;p__Bacillota_A;c__Clostridia;o__Christensenellales;f__Borkfalkiaceae;g__Borkfalkia;s__Borkfalkia faecipullorum	chicken	4285_0	1	chicken
chicken_MGYG000313399	d__Bacteria;p__Bacillota_A;c__Clostridia;o__TANB77;f__CAG-508;g__UMGS1864;s__	chicken	1257_0	1	chicken
chicken_MGYG000313438	d__Bacteria;p__Bacillota_A;c__Clostridia;o__Oscillospirales;f__Butyricicoccaceae;g__Agathobaculum;s__Agathobaculum stercoravium	chicken_crx	6178_1	2	chicken_crx,human_crx
chicken_MGYG000313451	d__Bacteria;p__Bacillota_A;c__Clostridia;o__Christensenellales;f__UBA1242;g__Caccovivens;s__Caccovivens sp944348085	chicken	7791_0	1	chicken
chicken_MGYG000313459	d__Bacteria;p__Bacillota;c__Bacilli;o__RF39;f__UBA660;g__Coprosoma;s__Coprosoma sp000432855	chicken_crx	1502_1	2	chicken_crx,human_crx
chicken_MGYG000313460	d__Bacteria;p__Bacillota_A;c__Clostridia;o__Lachnospirales;f__Anaerotignaceae;g__Coprocola;s__Coprocola sp017888185	chicken	8066_0	1	chicken
chicken_MGYG000313471	d__Bacteria;p__Bacillota_A;c__Clostridia;o__Christensenellales;f__Borkfalkiaceae;g__Gallimonas;s__Gallimonas sp944363395	chicken	4361_0	1	chicken
chicken_MGYG000313474	d__Bacteria;p__Bacillota_A;c__Clostridia;o__Oscillospirales;f__Ruminococcaceae;g__Merdivicinus;s__Merdivicinus intestinigallinarum	chicken	4496_1	1	chicken
chicken_MGYG000313508	d__Bacteria;p__Bacillota_A;c__Clostridia;o__Christensenellales;f__UBA1242;g__Caccovivens;s__Caccovivens sp930990515	chicken	7781_0	1	chicken
chicken_MGYG000313511	d__Bacteria;p__Bacillota;c__Bacilli;o__RF39;f__UBA660;g__Coprosoma;s__Coprosoma intestinipullorum	chicken	1500_0	1	chicken
chicken_MGYG000313537	d__Bacteria;p__Bacillota;c__Bacilli;o__RF39;f__UBA660;g__Onthousia;s__Onthousia sp944358305	chicken	1433_1	1	chicken
chicken_MGYG000313552	d__Bacteria;p__Bacillota;c__Bacilli;o__RF39;f__UBA660;g__Faecisoma;s__Faecisoma sp900753645	chicken_crx	1638_1	2	chicken_crx,human_crx
chicken_MGYG000313559	d__Bacteria;p__Pseudomonadota;c__Alphaproteobacteria;o__RF32;f__CAG-977;g__CAG-977;s__CAG-977 sp944392845	chicken	140_0	1	chicken
chicken_MGYG000313561	d__Bacteria;p__Bacteroidota;c__Bacteroidia;o__Bacteroidales;f__Rikenellaceae;g__Alistipes;s__Alistipes cottocaccae	chicken_crx	2638_1	2	chicken_crx,human_crx
chicken_MGYG000313568	d__Bacteria;p__Bacteroidota;c__Bacteroidia;o__Bacteroidales;f__Bacteroidaceae;g__Bacteroides;s__Bacteroides eggerthii	chicken_crx	3093_1	2	chicken_crx,human_crx
chicken_MGYG000313574	d__Bacteria;p__Bacillota_A;c__Clostridia;o__Lachnospirales;f__Lachnospiraceae;g__Eisenbergiella;s__Eisenbergiella merdigallinarum	chicken	8352_0	1	chicken
chicken_MGYG000313577	d__Bacteria;p__Bacteroidota;c__Bacteroidia;o__Bacteroidales;f__Rikenellaceae;g__UBA940;s__UBA940 sp944321925	chicken	3187_0	1	chicken
chicken_MGYG000315547	d__Archaea;p__Thermoplasmatota;c__Thermoplasmata;o__Methanomassiliicoccales;f__Methanomassiliicoccaceae;g__Methanomassiliicoccus_A;s__Methanomassiliicoccus_A sp944319735	chicken_crx	2014_1	2	chicken_crx,human_crx
chicken_MGYG000319670	d__Archaea;p__Halobacteriota;c__Methanomicrobia;o__Methanomicrobiales;f__Methanocorpusculaceae;g__Methanocorpusculum;s__Methanocorpusculum faecipullorum	chicken	8689_0	1	chicken
chicken_MGYG000313588	d__Bacteria;p__Bacillota_A;c__Clostridia;o__Oscillospirales;f__Acutalibacteraceae;g__UBA737;s__UBA737 sp944376655	chicken	7263_0	1	chicken
chicken_MGYG000313602	d__Bacteria;p__Bacillota_A;c__Clostridia;o__Oscillospirales;f__Ruminococcaceae;g__Negativibacillus;s__Negativibacillus massiliensis	chicken_crx	6995_1	3	chicken_crx,pig_crx,human_crx
chicken_MGYG000313636	d__Bacteria;p__Bacillota;c__Bacilli;o__RF39;f__UBA660;g__Ventrenecus;s__Ventrenecus sp944355355	chicken	1517_0	1	chicken
chicken_MGYG000313642	d__Bacteria;p__Bacillota_A;c__Clostridia;o__Lachnospirales;f__Lachnospiraceae;g__Eisenbergiella;s__Eisenbergiella sp904392525	chicken	8467_2	1	chicken
chicken_MGYG000313663	d__Bacteria;p__Bacillota_A;c__Clostridia;o__Lachnospirales;f__Lachnospiraceae;g__Clostridium_Q;s__Clostridium_Q saccharolyticum_A	chicken_crx	8049_1	2	chicken_crx,human_crx
chicken_MGYG000313693	d__Bacteria;p__Bacteroidota;c__Bacteroidia;o__Bacteroidales;f__Barnesiellaceae;g__Barnesiella_A;s__Barnesiella_A sp900538705	chicken_crx	2970_1	2	chicken_crx,human_crx
chicken_MGYG000313705	d__Bacteria;p__Actinomycetota;c__Coriobacteriia;o__Coriobacteriales;f__Coriobacteriaceae;g__Enorma;s__Enorma massiliensis	chicken_crx	5849_1	2	chicken_crx,human_crx
chicken_MGYG000313713	d__Bacteria;p__Bacillota_A;c__Clostridia;o__Oscillospirales;f__Ruminococcaceae;g__UBA3818;s__UBA3818 sp904397845	chicken_crx	6030_1	2	chicken_crx,human_crx
chicken_MGYG000313735	d__Bacteria;p__Bacillota_A;c__Clostridia;o__Christensenellales;f__UBA1242;g__Caccovivens;s__Caccovivens sp944383685	chicken	7772_0	1	chicken
chicken_MGYG000313757	d__Bacteria;p__Bacillota_A;c__Clostridia;o__Lachnospirales;f__Lachnospiraceae;g__Frisingicoccus;s__Frisingicoccus sp900753685	chicken_crx	8456_1	2	chicken_crx,human_crx
chicken_MGYG000313770	d__Bacteria;p__Bacillota_A;c__Clostridia;o__Lachnospirales;f__Lachnospiraceae;g__Mediterraneibacter;s__Mediterraneibacter merdavium	chicken	8178_0	1	chicken
chicken_MGYG000313778	d__Bacteria;p__Bacillota_A;c__Clostridia;o__TANB77;f__CAG-508;g__CAG-273;s__CAG-273 sp944391885	chicken	1379_1	1	chicken
chicken_MGYG000313793	d__Bacteria;p__Bacillota_A;c__Clostridia;o__TANB77;f__CAG-508;g__CAG-273;s__CAG-273 sp930991035	chicken	1378_0	1	chicken
chicken_MGYG000313807	d__Bacteria;p__Bacillota;c__Bacilli;o__RF39;f__UBA660;g__CAG-302;s__CAG-302 sp017887885	chicken_crx	1548_1	2	chicken_crx,human_crx
chicken_MGYG000313810	d__Bacteria;p__Bacillota_A;c__Clostridia;o__TANB77;f__CAG-508;g__CALXRW01;s__CALXRW01 sp944390965	chicken	1198_0	1	chicken
chicken_MGYG000313813	d__Bacteria;p__Bacillota_A;c__Clostridia;o__TANB77;f__CAG-508;g__UMGS1994;s__UMGS1994 sp944386155	chicken	1255_0	1	chicken
chicken_MGYG000313884	d__Bacteria;p__Bacteroidota;c__Bacteroidia;o__Bacteroidales;f__Barnesiellaceae;g__Barnesiella;s__Barnesiella intestinihominis	chicken_crx	2964_1	3	chicken_crx,pig_crx,human_crx
chicken_MGYG000313888	d__Bacteria;p__Bacillota;c__Bacilli;o__RF39;f__UBA660;g__Onthousia;s__Onthousia sp944331805	chicken	1434_6	1	chicken
chicken_MGYG000313892	d__Bacteria;p__Bacillota_A;c__Clostridia;o__Oscillospirales;f__Ruminococcaceae;g__Merdivicinus;s__Merdivicinus excrementipullorum	chicken	4496_2	1	chicken
chicken_MGYG000313930	d__Bacteria;p__Bacillota_A;c__Clostridia;o__TANB77;f__CAG-508;g__CAG-273;s__CAG-273 sp944392105	chicken	1391_0	1	chicken
chicken_MGYG000313943	d__Bacteria;p__Bacillota_A;c__Clostridia;o__Christensenellales;f__Borkfalkiaceae;g__Gallimonas;s__Gallimonas intestinigallinarum	chicken_crx	4359_1	2	chicken_crx,human_crx
chicken_MGYG000313949	d__Bacteria;p__Pseudomonadota;c__Alphaproteobacteria;o__RF32;f__CAG-239;g__CAG-267;s__CAG-267 sp001917135	chicken_crx	7062_1	2	chicken_crx,human_crx
chicken_MGYG000313962	d__Bacteria;p__Bacillota_A;c__Clostridia;o__Christensenellales;f__UBA1242;g__Onthoplasma;s__Onthoplasma sp944383415	chicken	8977_0	1	chicken
chicken_MGYG000313996	d__Bacteria;p__Bacillota_A;c__Clostridia;o__TANB77;f__CAG-508;g__CAG-269;s__CAG-269 sp944387425	chicken	1367_0	1	chicken
chicken_MGYG000314008	d__Bacteria;p__Bacillota_A;c__Clostridia;o__TANB77;f__CAG-508;g__CAG-273;s__CAG-273 sp944390505	chicken	1387_0	1	chicken
chicken_MGYG000314018	d__Bacteria;p__Bacillota_A;c__Clostridia;o__Christensenellales;f__UBA1242;g__Onthoplasma;s__Onthoplasma sp944377165	chicken	8986_0	1	chicken
chicken_MGYG000314031	d__Bacteria;p__Bacteroidota;c__Bacteroidia;o__Bacteroidales;f__Bacteroidaceae;g__Phocaeicola;s__Phocaeicola excrementipullorum	chicken_crx	2776_1	2	chicken_crx,human_crx
chicken_MGYG000314054	d__Bacteria;p__Bacillota_A;c__Clostridia;o__Lachnospirales;f__Lachnospiraceae;g__Mediterraneibacter;s__	chicken	8170_2	1	chicken
chicken_MGYG000314097	d__Bacteria;p__Bacillota_A;c__Clostridia;o__Oscillospirales;f__Acutalibacteraceae;g__CAJFUH01;s__CAJFUH01 sp904420155	chicken	4264_0	1	chicken
chicken_MGYG000314101	d__Bacteria;p__Bacillota_A;c__Clostridia;o__TANB77;f__CAG-508;g__Scatovivens;s__Scatovivens sp944390345	chicken	1248_0	1	chicken
chicken_MGYG000314130	d__Bacteria;p__Bacillota_A;c__Clostridia;o__TANB77;f__CAG-508;g__CAG-273;s__CAG-273 sp017886645	chicken	1394_0	1	chicken
chicken_MGYG000314145	d__Bacteria;p__Bacillota_A;c__Clostridia;o__Lachnospirales;f__Lachnospiraceae;g__Enterocloster;s__Enterocloster excrementipullorum	chicken	8034_0	1	chicken
chicken_MGYG000314156	d__Bacteria;p__Verrucomicrobiota;c__Lentisphaeria;o__Victivallales;f__Victivallaceae;g__Victivallis;s__Victivallis sp900551245	chicken_crx	4058_1	2	chicken_crx,human_crx
chicken_MGYG000314171	d__Bacteria;p__Pseudomonadota;c__Gammaproteobacteria;o__Burkholderiales;f__Burkholderiaceae_A;g__Parasutterella;s__Parasutterella gallistercoris	chicken_crx	4556_2	4	chicken_crx,dog_crx,human_crx,pig_crx
chicken_MGYG000314243	d__Bacteria;p__Bacillota_A;c__Clostridia;o__TANB77;f__CAG-508;g__CAG-269;s__CAG-269 sp904384205	chicken	1312_0	1	chicken
chicken_MGYG000314257	d__Bacteria;p__Bacillota_A;c__Clostridia;o__Christensenellales;f__Borkfalkiaceae;g__Coproplasma;s__Coproplasma avicola	chicken	4214_0	1	chicken
chicken_MGYG000314258	d__Bacteria;p__Bacillota_A;c__Clostridia;o__Lachnospirales;f__Lachnospiraceae;g__Copromonas;s__Copromonas sp900541255	chicken_crx	8046_1	2	chicken_crx,human_crx
chicken_MGYG000314264	d__Bacteria;p__Bacillota;c__Bacilli;o__RF39;f__UBA660;g__Faecisoma;s__Faecisoma sp017887425	chicken	1634_0	1	chicken
chicken_MGYG000314306	d__Bacteria;p__Bacillota;c__Bacilli;o__RF39;f__UBA660;g__UMGS1572;s__UMGS1572 sp900553045	chicken_crx	1586_1	2	chicken_crx,human_crx
chicken_MGYG000314332	d__Bacteria;p__Bacillota_A;c__Clostridia;o__Christensenellales;f__Pumilibacteraceae;g__UMGS1795;s__UMGS1795 sp900553555	chicken_crx	8968_1	2	chicken_crx,human_crx
chicken_MGYG000314335	d__Bacteria;p__Bacillota_A;c__Clostridia;o__Christensenellales;f__Pumilibacteraceae;g__UBA10677;s__UBA10677 sp900543755	chicken_crx	4476_1	2	chicken_crx,human_crx
chicken_MGYG000314365	d__Bacteria;p__Bacillota_A;c__Clostridia;o__TANB77;f__CAG-508;g__Merdicola;s__Merdicola sp001915925	chicken	1244_3	1	chicken
chicken_MGYG000314386	d__Bacteria;p__Bacillota_A;c__Clostridia;o__TANB77;f__CAG-508;g__CAG-273;s__	chicken	1370_0	1	chicken
chicken_MGYG000314400	d__Bacteria;p__Bacillota_A;c__Clostridia;o__Oscillospirales;f__Ruminococcaceae;g__Faecivivens;s__Faecivivens stercorigallinarum	chicken	4491_0	1	chicken
chicken_MGYG000314460	d__Bacteria;p__Bacillota_A;c__Clostridia;o__Oscillospirales;f__Oscillospiraceae;g__Enterenecus;s__Enterenecus sp905210385	chicken_crx	6632_1	2	chicken_crx,human_crx
chicken_MGYG000314495	d__Bacteria;p__Bacillota_A;c__Clostridia;o__Oscillospirales;f__Ruminococcaceae;g__Gemmiger;s__Gemmiger sp944388105	chicken	6479_0	1	chicken
chicken_MGYG000314507	d__Bacteria;p__Bacillota;c__Bacilli;o__RF39;f__UBA660;g__;s__	chicken	1443_0	1	chicken
chicken_MGYG000314517	d__Bacteria;p__Bacillota_A;c__Clostridia;o__Christensenellales;f__CAG-74;g__Egerieenecus;s__Egerieenecus merdigallinarum	chicken_crx	6217_1	2	chicken_crx,human_crx
chicken_MGYG000314525	d__Bacteria;p__Bacillota_A;c__Clostridia;o__Oscillospirales;f__Oscillospiraceae;g__Pelethomonas;s__Pelethomonas sp900549475	chicken_crx	6549_1	2	chicken_crx,human_crx
chicken_MGYG000314527	d__Bacteria;p__Bacillota;c__Bacilli;o__RF39;f__UBA660;g__CALVVX01;s__CALVVX01 sp944351765	chicken	1608_3	1	chicken
chicken_MGYG000314539	d__Bacteria;p__Bacillota;c__Bacilli;o__RF39;f__UBA660;g__Onthousia;s__Onthousia sp944363745	chicken	1436_0	1	chicken
chicken_MGYG000314558	d__Bacteria;p__Bacillota;c__Bacilli;o__RF39;f__UBA660;g__CALVVX01;s__CALVVX01 sp944368815	chicken	1608_1	1	chicken
chicken_MGYG000314578	d__Bacteria;p__Bacillota_A;c__Clostridia;o__Christensenellales;f__UBA1242;g__CALVNY01;s__CALVNY01 sp944350085	chicken	3969_0	1	chicken
chicken_MGYG000314579	d__Bacteria;p__Pseudomonadota;c__Alphaproteobacteria;o__RF32;f__CAG-239;g__Scatacola_A;s__Scatacola_A faecigallinarum	chicken_crx	205_1	3	chicken_crx,pig_crx,human_crx
chicken_MGYG000314632	d__Bacteria;p__Campylobacterota;c__Campylobacteria;o__Campylobacterales;f__Campylobacteraceae;g__Campylobacter_D;s__Campylobacter_D jejuni	chicken_crx	824_1	2	chicken_crx,human_crx
[truncated: 11,639 more rows]

## Sheet: S5
slurry	kappa	C	LR	modelR	LRstar	diversity	%reads-captured-by-respective-db
[truncated: 11 more rows]

[truncated: 1 more sheets: S6]
